# Supplementary material for: Propionate oxidation by Geobacter sulfurreducens is electron acceptor dependent
Source: Appl Environ Microbiol. 2026 May 21;92(6):e00064-26. doi: 10.1128/aem.00064-26 (PMC13274346; doi:10.1128/aem.00064-26)
Supplement: Data Set S1 — Differential gene expression results for G. sulfurreducens cultures grown with acetate vs propionate as EDs, and with fumarate as the EA. [file aem.00064-26-s0001.xlsx]

## Sheet: Readme
Extended Data 1. Differential gene expression results for G. sulfurreducens cultures grown with acetate vs. propionate as EDs, and with fumarate as the EA.
This file contains RNA-seq DGE results for the acetate and propionate growth conditions described in the main manuscript.
The table includes gene names, log2FoldChange values, adjusted p values (padj), and annotated protein names using UniProt
DGE analysis was performed using DESeq2 on raw count data.
This file contains does not include data from the 'shift' condition defined in the main manuscript

## Sheet: Experimental data
Gene Names	log2FoldChange	padj	Protein names
GSU0949	3.17831	2.2086e-19	Efflux pump, RND family, membrane fusion protein
ppcB GSU0364	3.05447	1.6081e-23	Cytochrome c
GSU0948	3.05383	2.34872e-18	ABC transporter, membrane protein, putative
GSU0950	3.04256	2.45114e-18	Efflux pump, RND family, outer membrane protein
GSU1080	2.77452	4.44767e-05	Uncharacterized protein
GSU2167	2.66398	5.32104e-11	CHC2 zinc finger domain protein
GSU0947	2.37399	8.25854e-10	ABC transporter, ATP-binding protein
leuA GSU1906	2.27185	4.43689e-109	2-isopropylmalate synthase (EC 2.3.3.13) (Alpha-IPM synthase) (Alpha-isopropylmalate synthase)
GSU3029	2.26103	2.84552e-28	[acyl-]glycerolphosphate acyltransferase and acyl-(Acyl carrier protein) ligase, major facilitator superfamily domain-containing
cysU GSU1347	2.24009	3.6123e-10	Sulfate transport system permease protein CysT
cysW GSU1348	2.19075	4.09416e-14	Sulfate transport system permease protein CysW
GSU1708	2.15524	2.6134e-83	Metal-dependent hydrolase, subgroup D
GSU1707	2.13536	3.7267e-72	Pyridoxal-5'-phosphate-dependent decarboxylase
aplA GSU1068	2.13467	1.28747e-47	Sodium/solute symporter family protein
GSU1235	2.12645	1.86116e-20	Archaeal-type glutamate synthase subunit, putative
GSU2165	2.10634	0.000251373	Uncharacterized protein
panC GSU1706	2.0803	2.27764e-61	Pantothenate synthetase (PS) (EC 6.3.2.1) (Pantoate--beta-alanine ligase) (Pantoate-activating enzyme)
maeB GSU1700	2.06288	4.61505e-112	Malate oxidoreductase, NADP-dependent, phosphate acetyltransferase-like domain-containing
GSU0255	2.04917	3.77999e-20	histidine kinase (EC 2.7.13.3)
GSU0951	1.96267	5.61584e-29	Transcriptional regulator, TetR family
hdrF GSU0085	1.96169	1.03197e-61	Heterodisulfide oxidoreductase, NAD(P)H oxidoreductase subunit F
GSU2168	1.96128	1.39477e-10	MPN domain-containing protein
GSU2166	1.94604	0.000168303	Transcription factor zinc-finger domain-containing protein
cysA GSU1349	1.93208	6.90156e-09	Sulfate ABC transporter, ATP-binding protein
hdrD GSU0088	1.93152	4.24619e-70	Heterodisulfide oxidoreductase, iron-sulfur cluster-binding subunit D
cysP GSU1346	1.90338	2.0631e-06	Sulfate ABC transporter, periplasmic sulfate-binding protein
hdrB GSU0091	1.88925	1.02622e-102	Heterodisulfide oxidoreductase, CCG domain pair-containing subunit B
gdhA GSU1305	1.87998	2.22985e-09	Glutamate dehydrogenase
GSU2177	1.85376	3.3877e-07	RNA polymerase sigma factor
sucC GSU1058	1.83329	1.93885e-84	Succinate--CoA ligase [ADP-forming] subunit beta (EC 6.2.1.5) (Succinyl-CoA synthetase subunit beta) (SCS-beta)
hdrE GSU0087	1.83274	2.0779e-82	Heterodisulfide oxidoreductase, iron-sulfur cluster-binding subunit E
hdrG GSU0089	1.82481	7.74671e-43	Heterodisulfide oxidoreductase, iron-sulfur cluster-binding subunit G
GSU3388	1.8246	4.33263e-21	Membrane protein, putative
GSU1238	1.81981	1.76229e-15	Iron-sulfur cluster-binding oxidoreductase
cysN GSU1718	1.80709	1.67983e-25	sulfate adenylyltransferase (EC 2.7.7.4)
GSU2147	1.80298	1.0346e-57	P-type Zn(2+) transporter (EC 7.2.2.12)
GSU1069	1.79845	1.37134e-41	DUF485 domain-containing protein
GSU2527	1.76059	3.11358e-09	Nitrite/sulfite reductase domain protein
hdrA GSU0090	1.75975	9.02755e-105	Heterodisulfide oxidoreductase, FAD-binding and iron-sulfur cluster-binding subunit A
GSU0725	1.72871	6.28251e-08	Helix-turn-helix domain-containing protein
GSU1719	1.72329	9.28466e-21	Uncharacterized protein
cysD GSU1717	1.7149	2.24644e-17	Sulfate adenylyltransferase subunit 2 (EC 2.7.7.4) (ATP-sulfurylase small subunit) (Sulfate adenylate transferase)
sucD GSU1059	1.68602	1.53979e-84	Succinate--CoA ligase [ADP-forming] subunit alpha (EC 6.2.1.5) (Succinyl-CoA synthetase subunit alpha) (SCS-alpha)
GSU0216	1.65097	1.30357e-15	AXH domain-containing protein
GSU2873	1.62219	4.47322e-34	UPF0313 protein GSU2873
GSU3126	1.61662	9.17139e-11	Oxidoreductase, aldo/keto reductase family
GSU2176	1.6081	1.12677e-09	Uncharacterized protein
GSU1236	1.59003	3.44451e-15	Glutamine amidotransferase, class II
GSU2162	1.58704	0.00221689	Uncharacterized protein
GSU3474	1.5625	1.72539e-40	Uncharacterized protein
panB GSU1705	1.55338	4.06361e-44	3-methyl-2-oxobutanoate hydroxymethyltransferase (EC 2.1.2.11) (Ketopantoate hydroxymethyltransferase) (KPHMT)
GSU1237	1.5521	7.15417e-15	FAD-dependent pyridine nucleotide-disulfide oxidoreductase family protein
GSU0555 GSU0762 GSU1355 GSU1847 GSU2127 GSU2139 GSU2170 GSU2280 GSU2392 GSU3082	1.55113	2.5369e-07	Transposase
mtd GSU3125	1.53654	1.57886e-09	Mannitol dehydrogenase
cysK GSU0535	1.53314	8.53248e-14	cysteine synthase (EC 2.5.1.47)
GSU3566	1.52364	1.22958e-06	Uncharacterized protein
GSU0536	1.51646	5.90433e-13	Adenosine nucleotide alpha-hydrolase superfamily protein
GSU1108	1.48469	5.50473e-25	Aldehyde dehydrogenase
mcp34H-12 GSU1304	1.47383	2.33036e-05	Methyl-accepting chemotaxis sensory transducer, class 34H
GSU1239	1.45016	0.00185678	glutamate synthase (NADPH) (EC 1.4.1.13)
argC GSU2874	1.44588	1.10064e-23	N-acetyl-gamma-glutamyl-phosphate reductase (AGPR) (EC 1.2.1.38) (N-acetyl-glutamate semialdehyde dehydrogenase) (NAGSA dehydrogenase)
GSU2175	1.43266	2.1007e-16	TrfA family protein
thiF-2 GSU1350	1.41275	0.000458944	Molybdopterin-synthase adenylyltransferase (EC 2.7.7.80) (MoaD protein adenylase) (Molybdopterin-converting factor subunit 1 adenylase) (Sulfur carrier protein MoaD adenylyltransferase)
hdrC GSU0092	1.41069	6.27672e-51	Heterodisulfide oxidoreductase, iron-sulfur cluster-binding subunit C
GSU2662	1.40409	1.98904e-19	Membrane protein, putative
ato-2 GSU0174	1.3926	0.0423677	Acetyl-CoA hydrolase (EC 3.1.2.1) (Acetyl-CoA deacylase)
GSU3141	1.36876	4.10199e-12	DUF4440 domain-containing protein
GSU1107	1.36624	3.96862e-23	AMMECR1 family protein
GSU2145	1.36242	1.24874e-12	Winged-helix transcriptional response regulator
GSU2148	1.35381	9.47463e-14	Uncharacterized protein
GSU3124	1.34457	0.00116419	Iron-sulfur cluster-binding oxidoreductase
GSU2885	1.33507	1.74034e-09	NHL repeat domain protein
nrfA GSU3154	1.30976	1.81181e-10	nitrite reductase (cytochrome; ammonia-forming) (EC 1.7.2.2)
nhaA GSU2303	1.29491	7.17305e-28	Na(+)/H(+) antiporter NhaA (Sodium/proton antiporter NhaA)
apr cysH GSU1716	1.28308	3.88035e-11	Adenosine 5'-phosphosulfate reductase (APS reductase) (EC 1.8.4.10) (5'-adenylylsulfate reductase) (Thioredoxin-dependent 5'-adenylylsulfate reductase)
GSU2526	1.27583	6.6962e-39	Membrane protein, putative
aroG-2 GSU3142	1.27348	7.6448e-14	3-deoxy-D-arabino-heptulosonate 7-phosphate synthase
GSU2149	1.27005	5.93296e-06	Helix-turn-helix transcriptional regulator, ArsR family
GSU2144	1.26923	5.46742e-15	histidine kinase (EC 2.7.13.3)
GSU2146	1.23986	3.19837e-07	DUF302 domain-containing protein
iscR-1 GSU0534	1.23954	2.58024e-11	Helix-turn-helix iron-sulfur cluster-binding transcriptional regulator IscR
gltA GSU1106	1.2381	2.7614e-26	citrate synthase (unknown stereospecificity) (EC 2.3.3.16)
GSU3386	1.235	2.28963e-37	Lipoprotein, putative
por GSU0097	1.22688	7.48937e-56	Pyruvate:ferredoxin oxidoreductase (EC 1.2.7.1) (Pyruvate synthase)
GSU0650	1.22241	1.04523e-08	UPF0102 protein GSU0650
GSU2164	1.22125	4.78093e-09	Helicase ATP-binding domain-containing protein
GSU2302	1.19451	2.46521e-18	HAD superfamily hydrolase
GSU1339	1.1717	2.96771e-09	Membrane iron-sulfur containing protein FtrD-like domain-containing protein
GSU1340	1.15283	8.34689e-11	ABC transporter, membrane protein
GSU2172	1.15192	1.0944e-14	Peptidoglycan-binding protein, OmpA family
rhlE-1 GSU0491	1.14673	1.42416e-21	ATP-dependent RNA helicase RhlE
leuD GSU1902	1.1188	4.66589e-39	3-isopropylmalate dehydratase (EC 4.2.1.33)
GSU1085	1.11004	0.0021024	Zinc ribbon domain-containing protein
recR GSU0096	1.10278	5.09888e-51	Recombination protein RecR
GSU0793	1.09493	3.69382e-15	NosL family protein
pgcA GSU1761	1.09348	3.43638e-07	Lipoprotein cytochrome c
GSU0727	1.09229	1.27761e-07	Lipoprotein, putative
GSU2768	1.09227	2.68761e-06	Metallophosphoesterase, putative
GSU0794	1.08646	9.23205e-10	FAD-dependent pyridine nucleotide-disulfide oxidoreductase family protein, rhodanese homology domain-containing
GSU1037	1.08352	8.99094e-09	Response receiver-modulated diguanylate cyclase/phosphodiesterase
GSU3030	1.08333	2.37972e-06	Metal-dependent hydrolase superfamily protein
leuC GSU1903	1.07729	3.09088e-51	3-isopropylmalate dehydratase large subunit (EC 4.2.1.33) (Alpha-IPM isomerase) (IPMI) (Isopropylmalate isomerase)
GSU0792	1.07205	1.89039e-08	NRDE family protein
GSU2525	1.07019	1.27897e-17	NADPH oxidoreductase
GSU1341	1.0509	6.51262e-06	ABC transporter, ATP-binding protein
GSU2663	1.02158	0.0123983	Uncharacterized protein
GSU1083	1.02062	7.08956e-10	Flotillin band_7_5 domain protein
GSU1084	1.01952	3.69247e-06	Uncharacterized protein
accC GSU2019	0.995659	1.47499e-57	Biotin carboxylase (EC 6.3.4.14) (Acetyl-coenzyme A carboxylase biotin carboxylase subunit A)
GSU2182	0.983199	0.000831288	Antitoxin
GSU1338	0.9744	0.000883493	Heavy metal transport/detoxification domain protein
gcvH-2 gcvH GSU2018	0.965137	2.51895e-34	Glycine cleavage system H protein
GSU2664	0.964578	3.6046e-09	Efflux pump, RND family, inner and outer membrane proteins
GSU2374	0.962156	1.40671e-09	Lytic transglycosylase lipoprotein, putative
GSU0537	0.956895	5.4528e-18	Sensor diguanylate cyclase/phosphodiesterase, PAS domain-containing
GSU2123	0.952306	1.16098e-06	Metal-dependent phosphohydrolase
yccM-2 GSU3153	0.950794	4.10605e-05	Iron-sulfur cluster-binding oxidoreductase
prmC GSU3103	0.940162	1.35674e-24	Release factor glutamine methyltransferase (RF MTase) (EC 2.1.1.297) (N5-glutamine methyltransferase PrmC) (Protein-(glutamine-N5) MTase PrmC) (Protein-glutamine N-methyltransferase PrmC)
queD GSU1720	0.931649	1.81627e-11	6-carboxy-5,6,7,8-tetrahydropterin synthase (EC 4.-.-.-)
accB GSU2020	0.925233	2.19372e-26	Biotin carboxyl carrier protein of acetyl-CoA carboxylase
rnhB GSU0649	0.912887	3.81532e-16	Ribonuclease HII (RNase HII) (EC 3.1.26.4)
GSU2815	0.905335	2.12412e-19	histidine kinase (EC 2.7.13.3)
motB GSU3028	0.900491	3.39523e-05	Flagellar basal body stator protein MotB
GSU2945	0.896218	0.00097064	(R)-2-hydroxyacyl-CoA dehydratase-radicalizing ATPase
GSU1943	0.894483	0.000830109	PEP motif-containing protein, putative exosortase substrate
GSU0770	0.889751	5.25302e-09	Transcriptional regulator, TetR family
nuoG-1 GSU0344	0.888199	4.01775e-12	NADPH-Fe(3+) oxidoreductase subunit alpha (Soluble Fe(3+) reductase alpha subunit)
acpH GSU1184	0.882242	3.97424e-12	Acyl carrier protein phosphodiesterase, putative
GSU0556 GSU0761 GSU1356 GSU1848 GSU2128 GSU2140 GSU2171 GSU2279 GSU2391 GSU3083	0.878976	0.00242798	Transposase of ISGsu7
GSU3105	0.878882	3.13559e-14	DUF1385 domain-containing protein
ato-1 GSU0490	0.876168	4.14612e-13	Acetyl-CoA hydrolase (EC 3.1.2.1) (Acetyl-CoA deacylase)
GSU2373	0.872636	2.22985e-09	WHy domain lipoprotein
murA GSU3102	0.866239	2.64832e-20	UDP-N-acetylglucosamine 1-carboxyvinyltransferase (EC 2.5.1.7) (Enoylpyruvate transferase) (UDP-N-acetylglucosamine enolpyruvyl transferase) (EPT)
nuoH1 GSU0345	0.856265	6.26254e-10	NADH-quinone oxidoreductase subunit H 1 (EC 7.1.1.-) (NADH dehydrogenase I subunit H 1) (NDH-1 subunit H 1)
GSU2125	0.839277	1.94394e-05	TraH domain protein
pckG GSU3385	0.83914	2.89206e-22	Phosphoenolpyruvate carboxykinase [GTP] (PEP carboxykinase) (PEPCK) (EC 4.1.1.32)
GSU0905	0.836982	0.0399635	Uncharacterized protein
cas3-1 GSU0051	0.832032	1.58971e-24	CRISPR-associated helicase Cas3
GSU0171	0.825118	0.0111408	UPF0178 protein GSU0171
dinG GSU0363	0.824674	5.97861e-13	DNA 5'-3' helicase (EC 5.6.2.3)
dnaG GSU3090	0.823927	4.58748e-28	DNA primase (EC 2.7.7.101)
GSU2665	0.818643	5.84344e-06	Efflux pump, RND family, membrane fusion lipoprotein
queE GSU1721	0.818078	3.10339e-10	7-carboxy-7-deazaguanine synthase (CDG synthase) (EC 4.3.99.3) (Queuosine biosynthesis protein QueE)
nuoK1 GSU0348	0.814352	1.55993e-14	NADH-quinone oxidoreductase subunit K 1 (EC 7.1.1.-) (NADH dehydrogenase I subunit K 1) (NDH-1 subunit K 1)
GSU2417	0.813728	0.0268867	Heme NO-binding domain-containing protein
prfA GSU3104	0.811219	1.20303e-12	Peptide chain release factor 1 (RF-1)
GSU0214	0.809019	5.69243e-16	ATPase DUF815, putative
fumB GSU0994	0.804675	2.14943e-12	Fumarate hydratase class I (EC 4.2.1.2)
GSU3091	0.801612	2.69697e-10	Membrane protein implicated in colicin V production
thyX GSU3106	0.798713	3.45593e-20	Flavin-dependent thymidylate synthase (FDTS) (EC 2.1.1.148) (FAD-dependent thymidylate synthase) (Thymidylate synthase ThyX) (TS) (TSase)
GSU3122	0.795334	0.00900758	Metal-dependent hydrolase, beta-lactamase superfamily
GSU3181	0.793064	0.00581934	3-oxoacyl-ACP synthase
GSU1527	0.790168	1.4971e-05	UPF0597 protein GSU1527
nuoN-1 nuoN GSU0351	0.790106	5.89579e-16	NADH-quinone oxidoreductase subunit N (EC 7.1.1.-) (NADH dehydrogenase I subunit N) (NDH-1 subunit N)
nuoJ-1 GSU0347	0.786471	1.76885e-19	NADH-quinone oxidoreductase subunit J (EC 7.1.1.-)
rpoC GSU2862	0.784732	8.36695e-19	DNA-directed RNA polymerase subunit beta' (RNAP subunit beta') (EC 2.7.7.6) (RNA polymerase subunit beta') (Transcriptase subunit beta')
modA GSU2962	0.783264	2.57839e-12	Molybdate-binding protein ModA (Molybdate/tungstate-binding protein ModA)
nuoI1 GSU0346	0.781946	9.42973e-12	NADH-quinone oxidoreductase subunit I 1 (EC 7.1.1.-) (NADH dehydrogenase I subunit I 1) (NDH-1 subunit I 1)
GSU2124	0.781542	0.000106833	Thioredoxin-related domain protein
GSU2178	0.779455	0.00166295	Uncharacterized protein
GSU3563	0.779142	0.00769176	PepSY domain-containing protein
GSU2122	0.774225	4.43715e-06	TraG family protein
GSU3562	0.769946	3.81683e-06	Lipoprotein, putative
GSU2021	0.769606	4.16492e-36	Prolidase family protein
rluB GSU1403	0.768905	8.44329e-15	Pseudouridine synthase (EC 5.4.99.-)
nuoL-1 GSU0349	0.768768	2.13671e-17	NADH-quinone oxidoreductase subunit L (NADH dehydrogenase I subunit L) (NDH-1 subunit L)
rpoB GSU2863	0.764208	1.07897e-18	DNA-directed RNA polymerase subunit beta (RNAP subunit beta) (EC 2.7.7.6) (RNA polymerase subunit beta) (Transcriptase subunit beta)
mcp40H-18 GSU2652	0.758175	0.000491649	Methyl-accepting chemotaxis sensory transducer, class 40H
GSU3561	0.750157	0.00277087	Uncharacterized protein
modD GSU2963	0.75015	2.09772e-15	Putative pyrophosphorylase ModD
hisD GSU3100	0.745767	1.39935e-18	Histidinol dehydrogenase (HDH) (EC 1.1.1.23)
modC GSU2960	0.739256	2.65172e-07	Molybdate ABC transporter, ATP-binding protein
korA GSU1468	0.732006	2.96989e-06	2-oxoglutarate:ferredoxin oxidoreductase, alpha subunit
metY-1 GSU1183	0.72967	1.18951e-05	O-succinylhomoserine sulfhydrylase
korC GSU1470	0.729651	3.58928e-06	2-oxoglutarate:ferredoxin oxidoreductase, gamma subunit
korB GSU1469	0.727281	3.8528e-06	2-oxoglutarate:ferredoxin oxidoreductase, thiamin diphosphate-binding subunit
GSU1877	0.726118	1.46652e-11	Oxidoreductase, 2-nitropropane dioxygenase family
omcT GSU2503	0.721647	6.2131e-19	Cytochrome c
mcp64H-2 GSU2372	0.714271	2.29607e-09	Methyl-accepting chemotaxis sensory transducer, class 40+24H
modB GSU2961	0.713921	4.13071e-07	Molybdenum transport system permease
rarD GSU0769	0.712911	3.85251e-12	RarD protein, DMT superfamily transporter
GSU2143	0.709308	0.0353801	Zinc resistance-associated protein
rlmL GSU3086	0.702764	1.10809e-08	23S rRNA (2-N-methyl-G2445)-methyltransferase, putative
mcp34H-2 GSU1298	0.701782	0.00110796	Methyl-accepting chemotaxis sensory transducer, class 34H
GSU3389	0.701309	0.00171778	FecR domain protein
GSU2750	0.698427	1.03859e-06	Response regulatory domain-containing protein
hisC GSU3099	0.695836	5.7118e-15	Histidinol-phosphate aminotransferase (EC 2.6.1.9) (Imidazole acetol-phosphate transaminase)
GSU1710	0.695633	1.15743e-08	Integrase family protein
GSU2959	0.694997	0.00720964	Membrane protein, putative
thiF-1 GSU0654	0.687699	1.27573e-05	Molybdopterin-synthase adenylyltransferase (EC 2.7.7.80) (MoaD protein adenylase) (Molybdopterin-converting factor subunit 1 adenylase) (Sulfur carrier protein MoaD adenylyltransferase)
yqeY GSU3092	0.687479	2.22244e-12	Uncharacterized protein YqeY
GSU2944	0.685773	0.00172785	(R)-2-hydroxyacyl-CoA dehydratase
GSU0841	0.685724	2.01152e-14	Sigma-54-dependent transcriptional response regulator
shc-2 GSU3061	0.684496	0.0180177	Squalene cyclase
tilS GSU1810	0.681137	8.74731e-06	tRNA(Ile)-lysidine synthase (EC 6.3.4.19) (tRNA(Ile)-2-lysyl-cytidine synthase) (tRNA(Ile)-lysidine synthetase)
GSU1699	0.678727	6.79114e-11	TonB C-terminal domain-containing protein
rplD GSU2856	0.677478	2.11474e-10	Large ribosomal subunit protein uL4 (50S ribosomal protein L4)
frdA GSU1177	0.675563	6.04027e-11	succinate dehydrogenase (EC 1.3.5.1)
sfrA GSU0509	0.675429	5.58134e-09	NADPH-Fe(3+) oxidoreductase subunit alpha (EC 1.-.-.-) (Soluble Fe(3+) reductase alpha subunit)
GSU1452	0.674115	3.05926e-21	Uncharacterized RNA methyltransferase GSU1452 (EC 2.1.1.-)
rplB GSU2854	0.673976	1.65538e-11	Large ribosomal subunit protein uL2 (50S ribosomal protein L2)
rpsI GSU2875	0.670042	6.41901e-19	Small ribosomal subunit protein uS9
rpsG GSU2861	0.668725	9.5522e-11	Small ribosomal subunit protein uS7 (30S ribosomal protein S7)
dnaX GSU0094	0.667017	4.92795e-09	DNA polymerase III subunit gamma/tau (EC 2.7.7.7)
hisA GSU3096	0.665692	9.05361e-12	1-(5-phosphoribosyl)-5-[(5-phosphoribosylamino)methylideneamino] imidazole-4-carboxamide isomerase (EC 5.3.1.16) (Phosphoribosylformimino-5-aminoimidazole carboxamide ribotide isomerase)
nuoF-1 GSU0343	0.663688	3.3069e-08	NADH dehydrogenase I, F subunit
rplV GSU2852	0.663219	2.36091e-07	Large ribosomal subunit protein uL22 (50S ribosomal protein L22)
nuoD GSU0341	0.662646	9.85616e-09	NADH-quinone oxidoreductase subunit D (EC 7.1.1.-) (NADH dehydrogenase I subunit D) (NDH-1 subunit D)
GSU2409	0.658697	8.82931e-05	ATP-independent chaperone, alpha-crystallin/Hsp20 family
nuoM-1 GSU0350	0.657324	3.07627e-13	NADH dehydrogenase I, M subunit
frdB GSU1178	0.656258	1.55414e-05	Succinate dehydrogenase/fumarate reductase, iron-sulfur protein
GSU2411	0.654821	0.000211088	TsaA-like domain-containing protein
yidC GSU3466	0.652491	3.24546e-11	Membrane protein insertase YidC (Foldase YidC) (Membrane integrase YidC) (Membrane protein YidC)
GSU0773	0.651348	1.13426e-09	Membrane protein, major facilitator superfamily
paaK-2 GSU1737	0.648987	2.85696e-19	Phenylacetate-coenzyme A ligase (EC 6.2.1.30) (Phenylacetyl-CoA ligase)
queH GSU1081	0.646642	1.14181e-06	Epoxyqueuosine reductase QueH (EC 1.17.99.6) (Queuosine biosynthesis protein QueH)
GSU2749	0.645993	2.37651e-06	NOL1/NOP2/Sun (tRNA and rRNA cytosine-C5-methyltransferase) family protein
GSU3186	0.644978	0.00303186	DUF2169 domain-containing protein
GSU1898	0.642346	2.31513e-08	Membrane protein, putative
kdtA GSU2259	0.63847	4.00397e-09	3-deoxy-D-manno-octulosonic acid transferase (Kdo transferase) (EC 2.4.99.12) (Lipid IV(A) 3-deoxy-D-manno-octulosonic acid transferase)
hisG2 hisG-2 GSU3101	0.638409	9.20338e-10	ATP phosphoribosyltransferase 2 (ATP-PRT 2) (ATP-PRTase 2) (EC 2.4.2.17)
lon-2 lon GSU1790	0.634861	1.52928e-13	Lon protease (EC 3.4.21.53) (ATP-dependent protease La)
nuoC GSU0340	0.628103	3.4578e-07	NADH-quinone oxidoreductase subunit C (EC 7.1.1.-) (NADH dehydrogenase I subunit C) (NDH-1 subunit C)
hslO GSU3348	0.627837	7.74776e-08	33 kDa chaperonin (Heat shock protein 33 homolog) (HSP33)
rplJ GSU2865	0.626794	7.13457e-12	Large ribosomal subunit protein uL10 (50S ribosomal protein L10)
rpsS GSU2853	0.620892	2.34241e-08	Small ribosomal subunit protein uS19 (30S ribosomal protein S19)
GSU0842	0.618412	5.2805e-07	histidine kinase (EC 2.7.13.3)
GSU3180	0.616659	0.0203239	TIGR02270 family protein
GSU1736	0.616139	9.43322e-16	ACT domain protein
GSU1395	0.615138	1.11287e-16	Uncharacterized protein
rplL GSU2864	0.611915	3.43987e-08	Large ribosomal subunit protein bL12 (50S ribosomal protein L7/L12)
csx14 GSU0052	0.609932	5.56971e-08	CRISPR-associated protein
GSU0772	0.608875	4.52835e-08	Flavodoxin, putative
nuoE-1 GSU0342	0.605369	4.34508e-06	NADH dehydrogenase I, E subunit
hspA-2 GSU2410	0.603933	0.000220169	ATP-independent chaperone, alpha-crystallin/Hsp20 family
fabH-2 fabH GSU1601	0.602636	5.2307e-16	Beta-ketoacyl-[acyl-carrier-protein] synthase III (Beta-ketoacyl-ACP synthase III) (KAS III) (EC 2.3.1.180) (3-oxoacyl-[acyl-carrier-protein] synthase 3) (3-oxoacyl-[acyl-carrier-protein] synthase III)
GSU1994	0.602233	0.0235657	PEP motif-containing protein, putative exosortase substrate
GSU1152	0.600251	1.30664e-05	Membrane protein, putative
GSU1579	0.597157	4.38998e-09	Protein kinase, ArgK family, putative
rpsC GSU2851	0.59595	4.27565e-09	Small ribosomal subunit protein uS3 (30S ribosomal protein S3)
GSU0625	0.595757	2.37634e-06	Helix-turn-helix transcriptional regulator, putative
GSU0281	0.593369	4.40804e-08	histidine kinase (EC 2.7.13.3)
GSU0084	0.59066	1.07132e-06	Aminotransferase (EC 2.6.1.-)
gnnA GSU2263	0.585856	2.60666e-08	UDP-N-acetylglucosamine 3-dehydrogenase, NAD-dependent
dxs1 GSU0686	0.585855	1.50656e-09	1-deoxy-D-xylulose-5-phosphate synthase 1 (EC 2.2.1.7) (1-deoxyxylulose-5-phosphate synthase 1) (DXP synthase 1) (DXPS 1)
hisF GSU3095	0.585564	1.53071e-06	Imidazole glycerol phosphate synthase subunit HisF (EC 4.3.2.10) (IGP synthase cyclase subunit) (IGP synthase subunit HisF) (ImGP synthase subunit HisF) (IGPS subunit HisF)
GSU3506	0.584305	3.4628e-07	DUF2917 domain-containing protein
GSU0157	0.583283	1.78102e-06	Lipoprotein, putative
GSU2048	0.581843	9.33894e-07	DUF2914 domain-containing protein
hisB GSU3098	0.580139	4.96576e-07	Imidazoleglycerol-phosphate dehydratase (IGPD) (EC 4.2.1.19)
GSU1476	0.5778	0.00254662	Sugar transporter SemiSWEET
GSU1199	0.577776	0.000100435	Nuclease, putative
GSU2490	0.574868	5.84677e-05	Membrane protein, major facilitator superfamily
GSU0261	0.574207	0.00116419	Monovalent cation/proton antiporter family protein
accA GSU1402	0.572333	3.64804e-13	Acetyl-coenzyme A carboxylase carboxyl transferase subunit alpha (ACCase subunit alpha) (Acetyl-CoA carboxylase carboxyltransferase subunit alpha) (EC 2.1.3.15)
rplW GSU2855	0.572108	1.50305e-05	Large ribosomal subunit protein uL23 (50S ribosomal protein L23)
lpxB GSU2261	0.571547	3.16578e-07	Lipid-A-disaccharide synthase (EC 2.4.1.182)
yaeQ GSU2092	0.569885	9.90991e-05	YaeQ family protein
rplC GSU2857	0.568262	3.99218e-09	Large ribosomal subunit protein uL3 (50S ribosomal protein L3)
GSU0093	0.567911	7.81514e-05	ABC transporter, ATP-binding/membrane protein
GSU3477	0.567619	0.0117629	Uncharacterized protein
GSU1768	0.563849	2.05279e-09	ParA family protein
valS GSU2045	0.563785	3.4006e-18	Valine--tRNA ligase (EC 6.1.1.9) (Valyl-tRNA synthetase) (ValRS)
dxr GSU1915	0.56273	6.70002e-09	1-deoxy-D-xylulose 5-phosphate reductoisomerase (DXP reductoisomerase) (EC 1.1.1.267) (1-deoxyxylulose-5-phosphate reductoisomerase) (2-C-methyl-D-erythritol 4-phosphate synthase)
GSU1104	0.561199	0.00028227	Lipoprotein, putative
GSU2121	0.561	0.0421245	SLT domain lytic transglycosylase
csb2 GSU0054	0.55668	9.52533e-15	CRISPR-associated protein Csb2
GSU0812	0.555482	1.07684e-10	histidine kinase (EC 2.7.13.3)
GSU1397	0.554292	8.23152e-10	ABC transporter, periplasmic substrate-binding protein, 1 heme-binding site
plsX GSU1600	0.554166	2.16555e-10	Phosphate acyltransferase (EC 2.3.1.274) (Acyl-ACP phosphotransacylase) (Acyl-[acyl-carrier-protein]--phosphate acyltransferase) (Phosphate-acyl-ACP acyltransferase)
GSU3242	0.554061	0.0318719	Histone
cdsA GSU1916	0.553506	4.07343e-07	Phosphatidate cytidylyltransferase (EC 2.7.7.41) (CDP-DAG synthase) (CDP-DG synthase) (CDP-diacylglycerol synthase) (CDP-diglyceride pyrophosphorylase) (CDP-diglyceride synthase) (CTP:phosphatidate cytidylyltransferase)
rplE GSU2845	0.552436	1.01178e-05	Large ribosomal subunit protein uL5 (50S ribosomal protein L5)
fusA2 GSU2860	0.552262	2.71161e-11	Elongation factor G 2 (EF-G 2)
rplA GSU2866	0.551463	3.67958e-13	Large ribosomal subunit protein uL1 (50S ribosomal protein L1)
holB GSU2230	0.550492	8.1154e-07	DNA polymerase III subunit delta' (EC 2.7.7.7)
GSU1647	0.549867	0.0183771	Uncharacterized protein
rny GSU1137	0.548961	4.19173e-07	Ribonuclease Y (RNase Y) (EC 3.1.-.-)
GSU0993	0.546308	0.0104959	Acyl-coenzyme A thioesterase THEM4 (EC 3.1.2.2) (Thioesterase superfamily member 4)
rpsJ GSU2858	0.546212	2.21501e-09	Small ribosomal subunit protein uS10 (30S ribosomal protein S10)
livK-2 GSU1735	0.545734	6.99619e-09	Branched-chain amino acid ABC transporter, periplasmic amino acid-binding protein, putative
dnaE GSU1401	0.54495	2.04912e-11	DNA polymerase III subunit alpha (EC 2.7.7.7)
rsmG GSU3463	0.544569	2.45637e-05	Ribosomal RNA small subunit methyltransferase G (EC 2.1.1.170) (16S rRNA 7-methylguanosine methyltransferase) (16S rRNA m7G methyltransferase)
GSU1680	0.542783	0.000587273	Archease domain-containing protein
GSU1043	0.542685	3.847e-15	histidine kinase (EC 2.7.13.3)
cimA GSU1798	0.542062	3.60632e-14	(R)-citramalate synthase (EC 2.3.3.21) (Citramalate synthase)
tyrS GSU1139	0.541694	4.18769e-11	Tyrosine--tRNA ligase (EC 6.1.1.1) (Tyrosyl-tRNA synthetase) (TyrRS)
ilvN GSU1910	0.541419	5.63505e-10	Acetolactate synthase small subunit (AHAS) (ALS) (EC 2.2.1.6) (Acetohydroxy-acid synthase small subunit)
GSU3140	0.540558	1.01134e-05	Peptidase lipoprotein, M1 superfamily, putative
frdC GSU1176	0.540453	3.74339e-15	Succinate dehydrogenase/fumarate reductase, cytochrome b558 subunit
GSU2507	0.540359	1.09071e-10	histidine kinase (EC 2.7.13.3)
mreC GSU2081	0.539612	0.000583128	Cell shape-determining protein MreC (Cell shape protein MreC)
yqfO GSU3085	0.539576	6.65259e-05	GTP cyclohydrolase 1 type 2 homolog
gnnB GSU2262	0.538729	2.80848e-09	UDP-2-acetamido-2-deoxy-alpha-D-ribo-hexopyranos-3-ulose 3-aminotransferase
thrS GSU1515	0.535795	3.5185e-10	Threonine--tRNA ligase (EC 6.1.1.3) (Threonyl-tRNA synthetase) (ThrRS)
GSU1561	0.535513	1.16669e-07	Membrane transglycosylase and transpeptidase PBP1A
GSU1576	0.535387	0.000238574	Oxidoreductase, short-chain dehydrogenase/reductase family
msbA GSU2260	0.53511	2.62835e-06	Phospholipid/lipopolysaccharide-flipping ABC transporter MsbA
argH GSU0156	0.534474	2.76299e-09	Argininosuccinate lyase (ASAL) (EC 4.3.2.1) (Arginosuccinase)
nifS-2 GSU2570	0.533976	0.000152302	cysteine desulfurase (EC 2.8.1.7)
GSU0844	0.533426	6.9747e-05	Transporter, putative
rplT GSU1518	0.533236	2.91023e-08	Large ribosomal subunit protein bL20 (50S ribosomal protein L20)
GSU0312	0.532312	7.65021e-07	PilZ domain protein
lysA GSU0158	0.531864	1.18242e-12	Diaminopimelate decarboxylase (DAP decarboxylase) (DAPDC) (EC 4.1.1.20)
sfrB GSU0510	0.531367	1.53783e-06	NADPH-Fe(3+) oxidoreductase subunit beta (EC 1.-.-.-) (Soluble Fe(3+) reductase beta subunit)
usp-3 GSU0260	0.53082	0.0246848	Universal stress protein Usp
fabG-2 GSU1603	0.529579	1.63439e-09	3-oxoacyl-[acyl-carrier-protein] reductase (EC 1.1.1.100)
GSU0155	0.529249	2.33158e-07	Uncharacterized protein
GSU1646	0.528819	1.5555e-05	Lipoprotein, putative
tuf1 GSU2859; tuf2 GSU2871	0.527521	2.91326e-07	Elongation factor Tu (EF-Tu) (EC 3.6.5.3)
GSU0256	0.527202	7.34447e-05	Hemerythrin family protein
GSU2770	0.525132	0.00134217	Lipoprotein, putative
GSU1138	0.524808	2.26832e-06	2',3'-cyclic nucleotide 2'-phosphodiesterase
dapL GSU0162	0.522874	1.94275e-09	LL-diaminopimelate aminotransferase (DAP-AT) (DAP-aminotransferase) (LL-DAP-aminotransferase) (EC 2.6.1.83)
GSU0771	0.520413	1.27444e-05	NADPH:quinone oxidoreductase family protein
cbiQ GSU3002	0.519538	8.99141e-06	Cobalt ABC transporter, membrane protein CbiQ
GSU1203	0.519442	2.79947e-08	Potassium/proton antiporter, putative
GSU2499	0.51911	4.56751e-06	F5/8 type C domain-containing protein
hisH GSU3097	0.518051	3.73088e-08	Imidazole glycerol phosphate synthase subunit HisH (EC 4.3.2.10) (IGP synthase glutaminase subunit) (EC 3.5.1.2) (IGP synthase subunit HisH) (ImGP synthase subunit HisH) (IGPS subunit HisH)
GSU1480	0.517823	5.14089e-05	Multidrug resistance efflux pump, RND family, inner membrane protein EmrB
GSU0847	0.516956	0.00154404	Rubredoxin
iorB-1 GSU1738	0.516785	1.76523e-07	Indolepyruvate:ferredoxin oxidoreductase, beta subunit
GSU3557	0.516047	0.0220269	Uncharacterized protein
GSU1713	0.513251	0.0530438	AntA/AntB antirepressor domain protein
GSU2506	0.512961	1.47979e-10	Sigma-54-dependent sensor transcriptional response regulator, PAS domain-containing
holA GSU2207	0.512361	0.00156268	DNA polymerase III subunit delta (EC 2.7.7.7)
GSU2748	0.511576	1.65634e-09	CxxC_CxxC_SSSS superfamily protein
GSU1053	0.511073	0.00676569	histidine kinase (EC 2.7.13.3)
omcS GSU2504	0.511016	1.60634e-07	C-type cytochrome OmcS (Outer membrane cytochrome S)
nuoA1 GSU0338	0.510466	1.87198e-06	NADH-quinone oxidoreductase subunit A 1 (EC 7.1.1.-) (NADH dehydrogenase I subunit A 1) (NDH-1 subunit A 1) (NUO1 1)
GSU0050	0.510459	0.00641424	HIRAN domain protein
GSU0966	0.509891	0.000338615	Uncharacterized protein
GSU0028	0.507593	1.45365e-06	Biopolymer transport membrane proton channel, TolQ-related protein
ompB GSU1394	0.506876	7.35151e-07	Laccase family multicopper oxidase
mnmE trmE GSU3465	0.50495	7.61343e-06	tRNA modification GTPase MnmE (EC 3.6.-.-)
GSU1396	0.503476	2.96985e-05	Lipoprotein
GSU1621	0.503049	0.00327473	LUD domain-containing protein
GSU0628	0.501084	0.000153868	SAM-dependent methyltransferase, putative
GSU0083	0.49852	2.61479e-06	Purine nucleoside phosphorylase
GSU1842	0.498404	9.04734e-09	Periplasmic polysaccharide biosynthesis/export protein
GSU2933	0.498337	0.0168903	Cytochrome b/b6 complex, iron-sulfur cluster-binding subunit
fabD-2 GSU1602	0.497075	5.57435e-07	Malonyl CoA-acyl carrier protein transacylase (EC 2.3.1.39)
gmhB GSU2084	0.496527	0.00144682	D,D-heptose 1,7-bisphosphate phosphatase (EC 3.1.3.-)
GSU1622	0.494763	0.000371738	L-lactate permease
GSU1446	0.493635	0.000320464	Radical SAM domain iron-sulfur cluster-binding oxidoreductase
GSU3586	0.492542	1.64153e-10	YVTN family beta-propeller domain protein
iorA-1 GSU1739	0.490902	3.73607e-09	Indolepyruvate oxidoreductase subunit IorA (IOR) (EC 1.2.7.8) (Indolepyruvate ferredoxin oxidoreductase subunit alpha)
mreD GSU2080	0.490375	0.00651368	Cell shape-determining protein MreD, putative
thiC-1 thiC GSU0604	0.489838	7.45797e-06	Phosphomethylpyrimidine synthase (EC 4.1.99.17) (Hydroxymethylpyrimidine phosphate synthase) (HMP-P synthase) (HMP-phosphate synthase) (HMPP synthase) (Thiamine biosynthesis protein ThiC)
lpxA-1 lpxA GSU2264	0.489717	2.0548e-06	Acyl-[acyl-carrier-protein]--UDP-N-acetylglucosamine O-acyltransferase (UDP-N-acetylglucosamine acyltransferase) (EC 2.3.1.129)
rhlE-2 GSU0914	0.48968	1.72414e-08	DEAD-box ATP-dependent RNA helicase RhpA (EC 3.6.4.13)
acnA GSU0846	0.489249	0.000211088	Aconitate hydratase (Aconitase) (EC 4.2.1.3)
GSU0967	0.489087	6.73079e-08	Membrane protein, putative
livK-1 GSU1734	0.488523	7.35151e-07	Branched-chain amino acid ABC transporter, periplasmic amino acid-binding protein, putative
rplN GSU2847	0.48846	8.45317e-07	Large ribosomal subunit protein uL14 (50S ribosomal protein L14)
GSU1575	0.488329	0.00289672	SAM-dependent methyltransferase, putative
iorB-2 GSU2052	0.486785	0.000161093	Indolepyruvate:ferredoxin oxidoreductase, beta subunit
yjeK GSU1754	0.486393	3.58928e-06	Translation elongation factor P-lysyl-lysine 2,3-aminomutase
GSU3062	0.486326	0.000459754	Radical SAM domain iron-sulfur cluster-binding oxidoreductase
rplX GSU2846	0.485862	0.000453758	Large ribosomal subunit protein uL24 (50S ribosomal protein L24)
lptG GSU1923	0.485082	6.36362e-06	Lipopolysaccharide ABC transporter, membrane protein LptG
GSU3287	0.483464	0.0530608	Magnesium-dependent deoxyribonuclease, TatD family
GSU0667	0.483401	3.1699e-05	Membrane protein DUF2232, putative
htpX htpX-1 GSU0856	0.481176	3.77582e-09	Protease HtpX homolog (EC 3.4.24.-)
GSU0274	0.477489	1.60661e-10	Cytochrome c, and cytochrome b
fcl GSU0627	0.475957	2.73903e-06	GDP-L-fucose synthase (EC 1.1.1.271) (GDP-4-keto-6-deoxy-D-mannose-3,5-epimerase-4-reductase)
GSU0398	0.474179	0.00887241	Rhodanese homology domain superfamily protein
GSU0962	0.473176	4.59453e-05	histidine kinase (EC 2.7.13.3)
GSU1047	0.473156	3.66839e-06	SAM-dependent methyltransferase, putative
GSU1316	0.472342	2.00944e-05	Response regulator sensor, GAF domain-containing
rpsH GSU2843	0.471986	2.10733e-06	Small ribosomal subunit protein uS8 (30S ribosomal protein S8)
GSU2458	0.471811	4.19776e-10	Transpeptidase
csb1 GSU0053	0.471375	8.06468e-06	CRISPR-associated protein Csb1
hpnH GSU0685	0.470472	2.27789e-06	Diploptene adenosyltransferase and reductase
srtN GSU3087	0.470239	0.000208942	protein acetyllysine N-acetyltransferase (EC 2.3.1.286)
GSU3553	0.469195	0.00501881	RiboL-PSP-HEPN domain-containing protein
GSU0857	0.468194	0.0115315	GDT1 family protein
rplM GSU2876	0.467942	5.58047e-05	Large ribosomal subunit protein uL13 (50S ribosomal protein L13)
hemN GSU0030	0.467744	0.00379079	Heme chaperone HemW
livM GSU1732	0.467285	0.0010236	Branched-chain amino acid ABC transporter, membrane protein
rlmB GSU1462	0.467035	6.55661e-05	23S rRNA (2'-O-methyl-G2251)-methyltransferase
GSU0211	0.465219	8.85006e-14	ABC transporter, membrane protein
recB GSU1534	0.464881	0.000220865	DNA 3'-5' helicase (EC 5.6.2.4)
gltX GSU1219	0.462674	8.58448e-14	Glutamate--tRNA ligase (EC 6.1.1.17) (Glutamyl-tRNA synthetase) (GluRS)
tyrA GSU2607	0.462149	9.93352e-08	prephenate dehydrogenase (EC 1.3.1.12)
ilvC GSU1909	0.46206	8.68856e-13	Ketol-acid reductoisomerase (NADP(+)) (KARI) (EC 1.1.1.86) (Acetohydroxy-acid isomeroreductase) (AHIR) (Alpha-keto-beta-hydroxylacyl reductoisomerase) (Ketol-acid reductoisomerase type 1) (Ketol-acid reductoisomerase type I)
GSU1667	0.461886	0.00520879	DUF1330 domain-containing protein
rpsE GSU2840	0.459666	0.000143323	Small ribosomal subunit protein uS5 (30S ribosomal protein S5)
lptF GSU1922	0.458991	2.18886e-05	Lipopolysaccharide ABC transporter, membrane protein LptF
secY GSU2837	0.458946	1.59413e-08	Protein translocase subunit SecY
ispF GSU3367	0.458473	0.000240129	2-C-methyl-D-erythritol 2,4-cyclodiphosphate synthase (MECDP-synthase) (MECPP-synthase) (MECPS) (EC 4.6.1.12)
aroA GSU2606	0.45813	1.15352e-06	3-phosphoshikimate 1-carboxyvinyltransferase (EC 2.5.1.19) (5-enolpyruvylshikimate-3-phosphate synthase) (EPSP synthase) (EPSPS)
GSU1327	0.456584	0.00106368	Homocysteine S-methyltransferase domain protein
purN GSU1759	0.456454	9.07543e-06	Phosphoribosylglycinamide formyltransferase (EC 2.1.2.2) (5'-phosphoribosylglycinamide transformylase) (GAR transformylase) (GART)
rpsL GSU3612	0.455875	8.06468e-06	Small ribosomal subunit protein uS12
GSU0963	0.455521	0.00289081	Sigma-54-dependent transcriptional response regulator
GSU1002	0.45517	1.79588e-06	Amidohydrolase, YcaC-related protein
tssI GSU3177	0.454894	0.00190307	Type VI secretion system needle syringe protein TssI
GSU0476	0.454721	4.9387e-12	SAM-dependent methyltransferase
dapB GSU0160	0.453046	3.46483e-06	4-hydroxy-tetrahydrodipicolinate reductase (HTPA reductase) (EC 1.17.1.8)
GSU0026	0.452603	5.5513e-09	Periplasmic energy transduction protein, TonB-related protein
rlpA GSU0455	0.451886	0.0002282	Probable endolytic peptidoglycan transglycosylase RlpA (EC 4.2.2.-)
cheD1 cheD64H GSU0726	0.451614	0.00107278	Probable chemoreceptor glutamine deamidase CheD 1 (EC 3.5.1.44)
GSU2227	0.45099	6.61021e-05	Radical SAM domain iron-sulfur cluster-binding oxidoreductase
GSU0959	0.450802	0.0183646	Uncharacterized protein
GSU0757	0.450733	0.00985983	Lipoprotein, putative
nadB GSU1827	0.449751	1.23806e-09	L-aspartate oxidase (EC 1.4.3.16)
GSU1224	0.44785	1.73018e-05	TPR domain protein
GSU1681	0.447596	7.64587e-06	BioD and DRTGG domain protein
cmk GSU2605	0.446791	0.000964241	Cytidylate kinase (CK) (EC 2.7.4.25) (Cytidine monophosphate kinase) (CMP kinase)
GSU1857	0.445287	6.82107e-05	Bacterial repeat domain-containing protein
GSU3295	0.443602	1.38026e-07	Uncharacterized protein
GSU0542	0.442322	1.36009e-05	diguanylate cyclase (EC 2.7.7.65)
ftsW GSU3070	0.441614	0.000685585	Probable peptidoglycan glycosyltransferase FtsW (PGT) (EC 2.4.99.28) (Cell division protein FtsW) (Cell wall polymerase) (Peptidoglycan polymerase) (PG polymerase)
GSU0811	0.441509	6.2309e-07	Sigma-54-dependent transcriptional response regulator
asd GSU2878	0.440858	3.35243e-06	Aspartate-semialdehyde dehydrogenase (ASA dehydrogenase) (ASADH) (EC 1.2.1.11) (Aspartate-beta-semialdehyde dehydrogenase)
GSU2501	0.440374	3.08302e-06	Cytochrome c
lpxC GSU0731	0.440193	4.84306e-11	UDP-3-O-acyl-N-acetylglucosamine deacetylase (UDP-3-O-acyl-GlcNAc deacetylase) (EC 3.5.1.108) (UDP-3-O-[R-3-hydroxymyristoyl]-N-acetylglucosamine deacetylase)
GSU1649	0.439197	5.36734e-05	Cytochrome b/b6 complex, cytochrome b subunit
rplO GSU2838	0.437847	0.00200935	Large ribosomal subunit protein uL15 (50S ribosomal protein L15)
ubiX GSU0440	0.437844	0.00104418	Flavin prenyltransferase UbiX (EC 2.5.1.129)
GSU1578	0.437218	0.000191493	(R)-methylmalonyl-CoA mutase, adenosylcobamide-binding subunit
GSU1481	0.436797	0.00405867	Multidrug resistance efflux pump, RND family, membrane fusion protein EmrA
GSU3059	0.435834	0.00352025	Radical SAM domain iron-sulfur cluster-binding oxidoreductase
GSU3288	0.435405	0.0305066	YgdL family protein
GSU0539	0.435149	0.000336032	Transposase
GSU2626	0.434367	4.96576e-07	SAM-dependent methyltransferase, PUA domain-containing
argF GSU0152	0.434247	7.0852e-09	Ornithine carbamoyltransferase (OTCase) (EC 2.1.3.3)
hxlR GSU0178	0.433889	0.0141485	Helix-turn-helix transcriptional regulator HxlR
rpsQ GSU2848	0.433346	0.00368468	Small ribosomal subunit protein uS17 (30S ribosomal protein S17)
livG GSU1731	0.433039	2.12788e-05	Branched-chain amino acid ABC transporter, ATP-binding protein
rluD GSU0082	0.432818	1.11495e-05	Pseudouridine synthase (EC 5.4.99.-)
GSU2072	0.431948	0.00125317	[acyl-]glycerolphosphate acyltransferase
GSU0439	0.431909	4.44767e-05	4-hydroxybenzoate polyprenyltransferase (EC 2.5.1.39)
nuoB GSU0339	0.431866	2.16914e-06	NADH-quinone oxidoreductase subunit B (EC 7.1.1.-) (NADH dehydrogenase I subunit B) (NDH-1 subunit B)
rnpA GSU3468	0.431594	0.00349843	Ribonuclease P protein component (RNase P protein) (RNaseP protein) (EC 3.1.26.5) (Protein C5)
typA bipA GSU0500	0.430932	4.13071e-07	Large ribosomal subunit assembly factor BipA (EC 3.6.5.-) (GTP-binding protein BipA)
glcD-1 GSU3296	0.430342	1.95502e-06	D-lactate/glycolate dehydrogenase, FAD-binding protein, putative
apt GSU1526	0.43025	1.36974e-06	Adenine phosphoribosyltransferase (APRT) (EC 2.4.2.7)
recC GSU1533	0.429901	8.68765e-06	Exodeoxyribonuclease V, gamma subunit
GSU1161	0.429379	1.00517e-06	Efflux pump, RND family, membrane fusion protein
GSU0179	0.428274	0.00104418	Flavodoxin, putative
korD GSU1467	0.427905	0.0221402	2-oxoglutarate:ferredoxin oxidoreductase, ferredoxin subunit
rnk-1 GSU0732	0.427467	4.44844e-05	RNA polymerase-binding protein Rnk
livF GSU1730	0.426892	0.000675646	Branched-chain amino acid ABC transporter, ATP-binding protein
GSU1474	0.425571	0.00564378	Membrane protein DedA
GSU1679	0.425142	0.000927184	Uncharacterized protein
tolB GSU0025	0.424071	8.28447e-07	Tol-Pal system protein TolB
gluQ GSU1329	0.420619	0.000920457	Glutamyl-Q tRNA(Asp) synthetase (Glu-Q-RSs) (EC 6.1.1.-)
GSU3003	0.420378	0.000583128	Rubrerythrin diiron-binding domain-containing protein
rplP GSU2850	0.419783	0.0175188	Large ribosomal subunit protein uL16 (50S ribosomal protein L16)
rseP GSU1914	0.419013	2.41085e-07	Zinc metalloprotease (EC 3.4.24.-)
rplK GSU2867	0.418638	1.70303e-06	Large ribosomal subunit protein uL11 (50S ribosomal protein L11)
GSU3203	0.416482	3.13429e-06	Outer membrane lipoprotein carrier/sorting protein LolA
GSU1668	0.414958	0.0294553	Uncharacterized protein
mcp34H-3 GSU1140	0.414761	0.0371029	Methyl-accepting chemotaxis sensory transducer, class 34H
vorC GSU1859	0.414094	0.00044208	2-oxoacid:ferredoxin oxidoreductase, gamma subunit
GSU2677	0.411467	6.65083e-05	Membrane protein, putative
ilvB GSU1911	0.411222	2.20643e-09	Acetolactate synthase (EC 2.2.1.6)
GSU1899	0.411059	0.000901534	ABC transporter, periplasmic substrate-binding protein, MCE domain-containing
GSU1905	0.409356	0.00168879	Cold shock DNA/RNA-binding protein
GSU1648	0.407441	0.00154691	Cytochrome c
cobA GSU1577	0.406697	0.00153197	corrinoid adenosyltransferase (EC 2.5.1.17) (Cob(II)alamin adenosyltransferase) (Cob(II)yrinic acid a,c-diamide adenosyltransferase) (Cobinamide/cobalamin adenosyltransferase)
GSU3300	0.406617	2.43532e-07	Biotin-dependent acyl-CoA carboxylase, biotin carboxylase subunit
GSU1010	0.404988	6.94777e-07	Lytic transglycosylase, SLT, LysM and LysM domain-containing
GSU3384	0.404698	0.000191463	Phospholipase D superfamily protein
speE GSU2502	0.403932	2.11075e-06	Polyamine aminopropyltransferase (Putrescine aminopropyltransferase) (PAPT) (Spermidine synthase) (SPDS) (SPDSY) (EC 2.5.1.16)
tmk GSU2229	0.402326	0.000699263	Thymidylate kinase (EC 2.7.4.9) (dTMP kinase)
cbiD GSU2997	0.402117	0.00190307	Cobalt-precorrin-5B C(1)-methyltransferase (EC 2.1.1.195) (Cobalt-precorrin-6A synthase)
truA GSU2877	0.401735	0.0182957	tRNA pseudouridine synthase A (EC 5.4.99.12) (tRNA pseudouridine(38-40) synthase) (tRNA pseudouridylate synthase I) (tRNA-uridine isomerase I)
GSU0845	0.400861	0.0152929	Ferredoxin, Rieske superfamily
GSU3148	0.400837	1.6011e-06	histidine kinase (EC 2.7.13.3)
rplF GSU2842	0.400347	0.00162561	Large ribosomal subunit protein uL6 (50S ribosomal protein L6)
dcuB GSU2751	0.400085	0.0041555	Anaerobic C4-dicarboxylate antiporter, Dcu family
gmd GSU0626	0.400019	9.03486e-07	GDP-mannose 4,6-dehydratase (EC 4.2.1.47) (GDP-D-mannose dehydratase)
rpsZ rpsN GSU2844	0.399993	0.0126429	Small ribosomal subunit protein uS14 (30S ribosomal protein S14 type Z)
GSU0169	0.399124	0.000199983	Probable ATP-binding protein YbiT
clpP GSU1792	0.398883	0.000152978	ATP-dependent Clp protease proteolytic subunit (EC 3.4.21.92) (Endopeptidase Clp)
lpxK GSU2258	0.39621	0.00296666	Tetraacyldisaccharide 4'-kinase (EC 2.7.1.130) (Lipid A 4'-kinase)
vorA GSU1861	0.395896	1.09858e-05	2-oxoacid:ferredoxin oxidoreductase, alpha subunit
trpF GSU2378	0.395557	0.000247831	N-(5'-phosphoribosyl)anthranilate isomerase (PRAI) (EC 5.3.1.24)
GSU2086	0.395331	0.000233298	Deoxyhypusine synthase
argG GSU0153	0.395129	1.36636e-06	Argininosuccinate synthase (EC 6.3.4.5) (Citrulline--aspartate ligase)
pyrD GSU1755	0.394957	6.3076e-05	Dihydroorotate dehydrogenase B (NAD(+)), catalytic subunit (DHOD B) (DHODase B) (DHOdehase B) (EC 1.3.1.14) (Dihydroorotate oxidase B) (Orotate reductase (NADH))
nadE GSU0652	0.393523	4.96454e-08	NH(3)-dependent NAD(+) synthetase (EC 6.3.1.5)
rpmC GSU2849	0.393445	0.00268248	Large ribosomal subunit protein uL29 (50S ribosomal protein L29)
trpE GSU2383	0.392648	4.41368e-05	Anthranilate synthase component 1 (EC 4.1.3.27)
GSU1103	0.392541	8.43137e-07	Acyl-CoA synthetase, AMP-forming
GSU1611	0.391521	6.67204e-05	Efflux pump, RND family, inner membrane protein, AcrB/AcrD/AcrF family
GSU2497	0.389972	2.7013e-08	Lipoprotein, putative
rpoH GSU0655	0.389786	0.0318652	RNA polymerase sigma factor RpoH
GSU1245	0.388762	0.000320464	Ketose-1,6-bisphosphate aldolase, class II, putative
GSU1900	0.387995	1.4868e-05	ABC transporter permease
ettA GSU1644	0.386728	1.07737e-05	Energy-dependent translational throttle protein EttA (EC 3.6.1.-) (Translational regulatory factor EttA)
GSU2973	0.386722	0.000167968	Lipoprotein, putative
lptE GSU2208	0.386314	0.000187733	Lipopolysaccharide biogenesis outer membrane chaperone lipoprotein LptE, putative
hldE rfaE GSU2085	0.383218	2.04745e-05	Bifunctional protein HldE [Includes: D-beta-D-heptose 7-phosphate kinase (EC 2.7.1.167) (D-beta-D-heptose 7-phosphotransferase) (D-glycero-beta-D-manno-heptose-7-phosphate kinase); D-beta-D-heptose 1-phosphate adenylyltransferase (EC 2.7.7.70) (D-glycero-beta-D-manno-heptose 1-phosphate adenylyltransferase)]
bioB GSU1584	0.382832	0.00802665	Biotin synthase (EC 2.8.1.6)
uup GSU0913	0.382741	1.61391e-06	ATP-binding protein Uup (EC 3.6.1.-)
thiL GSU3194	0.382498	0.0198424	Thiamine-monophosphate kinase (TMP kinase) (Thiamine-phosphate kinase) (EC 2.7.4.16)
GSU0213	0.382492	0.0118379	Radical SAM domain iron-sulfur cluster-binding oxidoreductase
GSU1901	0.382378	6.08969e-07	GWxTD domain-containing protein
GSU1626	0.381529	0.000362913	Pyruvate dehydrogenase complex repressor
GSU0822	0.381338	0.0327362	histidine kinase (EC 2.7.13.3)
GSU2190	0.380225	0.000204573	Aldolase domain protein
GSU1159	0.38011	0.0406348	Intracellular protease, PfpI family, putative
GSU3192	0.379924	0.0317154	ATP-independent chaperone, alpha-crystallin/Hsp20 family
tssH GSU0433	0.379601	0.0290474	Type VI secretion system ATPase TssH, putative chaperone
GSU0027	0.379532	4.15997e-05	Biopolymer transport membrane protein, TolR-related protein
GSU1797	0.379238	0.0306996	ComEA-related DNA-binding/uptake protein
obg GSU3213	0.379209	3.24808e-05	GTPase Obg (EC 3.6.5.-) (GTP-binding protein Obg)
argD GSU0151	0.378986	6.69655e-07	Acetylornithine aminotransferase (ACOAT) (EC 2.6.1.11)
GSU0318	0.378602	0.0031751	Peptidase, M48 family
GSU3302	0.376686	9.73568e-05	(R)-methylmalonyl-CoA mutase, isobutyryl-CoA mutase-like catalytic subunit
GSU2201	0.376073	0.000687001	Cytochrome c
proB GSU3212	0.375751	0.00114739	Glutamate 5-kinase (EC 2.7.2.11) (Gamma-glutamyl kinase) (GK)
GSU3247	0.374946	0.000373277	Iron-sulfur cluster-binding oxidoreductase
GSU1839	0.374329	0.000645161	Phosphatase/phosphohexomutase-related hydrolase
glcF-1 GSU3297	0.373749	0.000620731	Glycolate oxidase iron-sulfur subunit (EC 1.1.99.14)
nadD GSU3210	0.373199	0.0152706	Probable nicotinate-nucleotide adenylyltransferase (EC 2.7.7.18) (Deamido-NAD(+) diphosphorylase) (Deamido-NAD(+) pyrophosphorylase) (Nicotinate mononucleotide adenylyltransferase) (NaMN adenylyltransferase)
thiDE GSU0605	0.37228	0.000100308	Thiamine biosynthesis bifunctional protein ThiED [Includes: Thiamine-phosphate synthase (TMP-PPase) (TP synthase) (TPS) (EC 2.5.1.3) (Thiamine-phosphate pyrophosphorylase) (TMP pyrophosphorylase); Hydroxymethylpyrimidine/phosphomethylpyrimidine kinase (EC 2.7.1.49) (EC 2.7.4.7) (Hydroxymethylpyrimidine kinase) (HMP kinase) (Hydroxymethylpyrimidine phosphate kinase) (HMP-P kinase) (HMP-phosphate k…
sbcC-2 GSU1725	0.372243	0.00697273	DNA repair exonuclease SbcCD, C subunit, putative
GSU0029	0.371189	2.3486e-05	Nitrilase/amidohydrolase superfamily protein, class 5
metF-2 GSU2974	0.371002	0.002825	5-methyltetrahydrofolate--homocysteine S-methyltransferase and 5,10-methylenetetrahydrofolate reductase
trpC GSU2380	0.368959	0.000663535	Indole-3-glycerol phosphate synthase (IGPS) (EC 4.1.1.48)
GSU0154	0.368692	0.00171778	NUDIX hydrolase, type 15
mraY GSU3072	0.368381	0.000174366	Phospho-N-acetylmuramoyl-pentapeptide-transferase (EC 2.7.8.13) (UDP-MurNAc-pentapeptide phosphotransferase)
mcp40H-19 GSU2942	0.368124	0.0265146	Methyl-accepting chemotaxis sensory transducer, class 40H
recD GSU1535	0.367663	0.00313218	Exodeoxyribonuclease V, alpha subunit
GSU0614	0.367455	5.41446e-07	Heme exporter protein C
ispH lytB GSU2604	0.366063	8.20408e-06	4-hydroxy-3-methylbut-2-enyl diphosphate reductase (HMBPP reductase) (EC 1.17.7.4)
GSU1722	0.365535	0.00560645	Creatinine amidohydrolase superfamily protein
GSU0843	0.365353	0.00523611	Rubredoxin reductase
GSU1650	0.365266	0.00453543	Cytochrome b/b6 complex, iron-sulfur cluster-binding subunit
exeA GSU1537	0.364363	0.000901801	Peptidoglycan-binding ATPase, putative
dapA GSU0159	0.363242	3.17145e-05	4-hydroxy-tetrahydrodipicolinate synthase (HTPA synthase) (EC 4.3.3.7)
GSU2088	0.362799	0.00598353	Glycosyltransferase
recN GSU2064	0.361833	0.000644655	DNA repair protein RecN (Recombination protein N)
mnmG gidA GSU3464	0.361136	0.00138193	tRNA uridine 5-carboxymethylaminomethyl modification enzyme MnmG (Glucose-inhibited division protein A)
era GSU2226	0.360897	0.000134089	GTPase Era
rnc GSU2228	0.359371	8.4706e-05	Ribonuclease 3 (EC 3.1.26.3) (Ribonuclease III) (RNase III)
GSU3088	0.358058	0.0206811	Cys-tRNA(Pro)/Cys-tRNA(Cys) deacylase (EC 4.2.-.-)
GSU1840	0.35772	0.00051209	Membrane-associated phosphatase, PAP2_like_5 family
mtaB GSU2568	0.357435	0.00127166	Threonylcarbamoyladenosine tRNA methylthiotransferase MtaB (EC 2.8.4.5) (tRNA-t(6)A37 methylthiotransferase)
GSU3001	0.357232	0.000186125	Putative ABC transporter ATP-binding protein GSU3001 (EC 7.-.-.-)
GSU0210	0.356581	3.65152e-05	ABC transporter, periplasmic substrate-binding protein
ahcY GSU1875	0.356021	4.56021e-06	Adenosylhomocysteinase (EC 3.13.2.1) (S-adenosyl-L-homocysteine hydrolase) (AdoHcyase)
yhcC-2 GSU0586	0.354288	0.00144682	Radical SAM domain iron-sulfur cluster-binding oxidoreductase, TIGR01212 family
proS GSU1460	0.353592	2.03356e-07	Proline--tRNA ligase (EC 6.1.1.15) (Prolyl-tRNA synthetase) (ProRS)
secA GSU2050	0.353242	8.78878e-06	Protein translocase subunit SecA (EC 7.4.2.8)
hpnK GSU1151	0.351606	0.000128818	Hydrolase, putative
GSU0175	0.351594	0.000507364	Transcriptional regulator, TetR family
thiE GSU0587	0.351284	0.000236164	Putative thiamine-phosphate synthase (TP synthase) (TPS) (EC 2.5.1.3) (Thiamine-phosphate pyrophosphorylase) (TMP pyrophosphorylase) (TMP-PPase)
ilvD GSU1912	0.351175	1.89886e-07	Dihydroxy-acid dehydratase (DAD) (EC 4.2.1.9)
GSU2184	0.350672	0.00165776	CC-adding tRNA nucleotidyltransferase (C-adding TNT) (EC 2.7.7.-) (CC-adding enzyme) (NTSFII)
GSU2758	0.350389	0.000191533	UvrABC system protein A (Excinuclease ABC subunit A)
GSU1206	0.350176	0.00935172	Metal-dependent phosphohydrolase, putative
yicC GSU2239	0.349621	0.000257612	Stationary phase survival protein, YicC family, YicC_N and DUF1732 domain-containing
infC GSU1516	0.34933	0.00114808	Translation initiation factor IF-3
miaA GSU2000	0.348732	0.017548	tRNA dimethylallyltransferase (EC 2.5.1.75) (Dimethylallyl diphosphate:tRNA dimethylallyltransferase) (DMAPP:tRNA dimethylallyltransferase) (DMATase) (Isopentenyl-diphosphate:tRNA isopentenyltransferase) (IPP transferase) (IPPT) (IPTase)
GSU0869	0.348624	0.0002876	Peptidoglycan-binding protein LysM
GSU1876	0.348408	0.00132869	Single Cache domain-containing protein
trpA GSU2371	0.348221	6.037e-05	Tryptophan synthase alpha chain (EC 4.2.1.20)
GSU2978	0.345822	0.00272536	Transcriptional regulator
mutL GSU2001	0.345419	0.000400368	DNA mismatch repair protein MutL
GSU3299	0.345212	3.16682e-05	Biotin-dependent acyl-CoA carboxylase, carboxyltransferase subunit
GSU2056	0.344583	0.00210585	TRAP transporter small membrane protein component, putative
GSU1482	0.344412	0.0211652	Efflux pump, RND family, outer membrane protein
secE GSU2869	0.34414	0.00147486	Protein translocase subunit SecE
GSU2002	0.343524	0.00202225	FAD-dependent pyridine nucleotide-disulfide oxidoreductase family protein
GSU1011	0.3432	0.000486164	TPR domain protein
pheA GSU2608	0.342897	0.000160986	Bifunctional chorismate mutase/prephenate dehydratase (EC 4.2.1.51) (EC 5.4.99.5) (Chorismate mutase-prephenate dehydratase) (p-protein)
GSU2771	0.342246	0.00423004	Transposase, Y1_Tnp domain-containing
trpB trpB2 GSU2379	0.34201	3.9816e-05	Tryptophan synthase beta chain (EC 4.2.1.20)
ffh GSU0642	0.341854	4.07363e-06	Signal recognition particle protein (EC 3.6.5.4) (Fifty-four homolog)
GSU1244	0.341313	0.00687323	DNA methyltransferase, putative
ctpA-1 GSU0969	0.341071	1.2663e-05	Periplasmic carboxy-terminal processing protease lipoprotein
GSU0506	0.340622	0.0260161	Methylamine utilisation protein MauE domain-containing protein
GSU0629	0.338527	0.0104909	Lipopolysaccharide/O-antigen transporter, putative
GSU1163	0.337575	0.0138571	ABC transporter, membrane protein
vorB GSU1860	0.337342	0.000377239	2-oxoacid:ferredoxin oxidoreductase, thiamin diphosphate-binding subunit
thiG GSU0588	0.336911	0.00321284	Thiazole synthase (EC 2.8.1.10)
iscR-2 GSU2571	0.336611	0.045483	Helix-turn-helix iron-sulfur cluster-binding transcriptional regulator IscR
accD GSU2370	0.336517	6.3952e-05	Acetyl-coenzyme A carboxylase carboxyl transferase subunit beta (ACCase subunit beta) (Acetyl-CoA carboxylase carboxyltransferase subunit beta) (EC 2.1.3.15)
pcnB GSU3250	0.334926	0.000140293	Poly(A) polymerase I (PAP I) (EC 2.7.7.19)
GSU1658	0.334139	2.44957e-05	diguanylate cyclase (EC 2.7.7.65)
rpmF GSU1599	0.33351	6.57622e-05	Large ribosomal subunit protein bL32 (50S ribosomal protein L32)
pnp GSU1593	0.332702	0.000313427	Polyribonucleotide nucleotidyltransferase (EC 2.7.7.8) (Polynucleotide phosphorylase) (PNPase)
GSU2454	0.33267	0.000972186	Membrane protein, UPF0118 superfamily
rpoA GSU2831	0.331979	0.00210585	DNA-directed RNA polymerase subunit alpha (RNAP subunit alpha) (EC 2.7.7.6) (RNA polymerase subunit alpha) (Transcriptase subunit alpha)
GSU1105	0.331232	0.000106833	Prolidase family protein
GSU1000	0.328494	0.000806353	Uncharacterized protein
GSU3127	0.328404	0.00559863	Helix-turn-helix transcriptional regulator, AraC family
GSU1564	0.328213	0.000104353	Glu/Leu/Phe/Val dehydrogenase superfamily protein
GSU3112	0.327658	0.000362643	FtsK/SpoIIIE domain protein
tsaD gcp GSU1865	0.327444	0.00371563	tRNA N6-adenosine threonylcarbamoyltransferase (EC 2.3.1.234) (N6-L-threonylcarbamoyladenine synthase) (t(6)A synthase) (t(6)A37 threonylcarbamoyladenosine biosynthesis protein TsaD) (tRNA threonylcarbamoyladenosine biosynthesis protein TsaD)
GSU1828	0.32665	0.0330491	chorismate mutase (EC 5.4.99.5)
grpE GSU0032	0.326478	0.000201999	Protein GrpE (HSP-70 cofactor)
GSU2991	0.325245	6.44811e-05	histidine kinase (EC 2.7.13.3)
GSU2108	0.325115	0.000410965	BREX system P-loop protein BrxC
GSU0613	0.324355	6.55699e-06	ResB-like family cytochrome c biogenesis protein
GSU2926	0.323805	0.0400057	(R)-2-hydroxyacyl-CoA dehydratase-radicalizing ATPase
GSU1484	0.323716	8.45716e-05	Lytic transglycosylase domain protein
rpiB GSU1606	0.323541	0.000350159	Ribose-5-phosphate isomerase B
rpmD GSU2839	0.322595	0.00324663	Large ribosomal subunit protein uL30 (50S ribosomal protein L30)
nusG GSU2868	0.32243	0.0345082	Transcription termination/antitermination protein NusG
rpmE GSU3107	0.3222	0.0134	Large ribosomal subunit protein bL31 (50S ribosomal protein L31)
GSU1698	0.321214	1.40001e-06	TPR domain protein
lpxD GSU2266	0.320621	0.000382666	UDP-3-O-acylglucosamine N-acyltransferase (EC 2.3.1.191)
GSU3321	0.320528	1.78786e-06	Phosphoglucomutase/phosphomannomutase family protein
GSU0212	0.320399	0.027807	ABC transporter, ATP-binding protein
rplR GSU2841	0.319916	0.020122	Large ribosomal subunit protein uL18 (50S ribosomal protein L18)
GSU3309	0.319554	0.0471421	ATPase, AAA_5 family
cobS GSU3008	0.319039	0.0307905	Adenosylcobinamide-GDP ribazoletransferase (EC 2.7.8.26) (Cobalamin synthase) (Cobalamin-5'-phosphate synthase)
livH GSU1733	0.317975	0.00685299	Branched-chain amino acid ABC transporter, membrane protein
uvrA GSU3325	0.317569	0.000366969	UvrABC system protein A (UvrA protein) (Excinuclease ABC subunit A)
argJ GSU2049	0.315584	2.96308e-05	Arginine biosynthesis bifunctional protein ArgJ [Cleaved into: Arginine biosynthesis bifunctional protein ArgJ alpha chain; Arginine biosynthesis bifunctional protein ArgJ beta chain] [Includes: Glutamate N-acetyltransferase (EC 2.3.1.35) (Ornithine acetyltransferase) (OATase) (Ornithine transacetylase); Amino-acid acetyltransferase (EC 2.3.1.1) (N-acetylglutamate synthase) (AGSase)]
GSU1046	0.315559	0.000650804	Phosphatidylglycerol lysyltransferase C-terminal domain-containing protein
GSU2082	0.315407	0.000232575	dTDP-4-dehydrorhamnose 3,5-epimerase (EC 5.1.3.13) (Thymidine diphospho-4-keto-rhamnose 3,5-epimerase) (dTDP-4-keto-6-deoxyglucose 3,5-epimerase) (dTDP-6-deoxy-D-xylo-4-hexulose 3,5-epimerase)
serA GSU1198	0.315388	0.00164773	D-3-phosphoglycerate dehydrogenase (EC 1.1.1.95)
GSU2498	0.315037	0.000799342	Lipoprotein, putative
GSU0622	0.31389	0.0470491	Membrane protein, putative
GSU2932	0.313828	0.00791745	Cytochrome b/b6 complex, cytochrome b subunit
yrdA GSU0020	0.313085	0.00107199	Gamma carbonic anhydrase family protein
mnmA GSU2569	0.313023	0.0291286	tRNA-specific 2-thiouridylase MnmA (EC 2.8.1.13)
GSU1160	0.312737	0.0410439	Quinol oxidase
kefB GSU2759	0.311692	0.00891834	Potassium/proton antiporter
GSU1202	0.31165	0.000442756	mannose-1-phosphate guanylyltransferase (EC 2.7.7.13)
tatC GSU1486	0.311394	0.000817815	Sec-independent protein translocase protein TatC
dnaJ GSU0034	0.311183	0.0189354	Chaperone protein DnaJ
paaK-3 GSU2051	0.310979	0.000905746	Phenylacetate-coenzyme A ligase (EC 6.2.1.30) (Phenylacetyl-CoA ligase)
GSU2496	0.310667	4.44844e-05	Periplasmic chaperone PpiD (Periplasmic folding chaperone)
GSU0530	0.310135	0.0239635	Histidine triad (HIT) family hydrolase
cbiB cobD GSU2990	0.310119	0.0306292	Cobalamin biosynthesis protein CobD
GSU1200	0.308904	1.09989e-06	RNA-binding S1 domain protein
mrdA GSU2079	0.308692	0.0117636	Peptidoglycan transpeptidase
pyrF GSU1461	0.308251	2.37972e-06	Orotidine 5'-phosphate decarboxylase (EC 4.1.1.23) (OMP decarboxylase) (OMPDCase) (OMPdecase)
mcp40H-1 GSU1704	0.306689	0.000333532	GAF sensor methyl-accepting chemotaxis sensory transducer, class 40H
cheC44H GSU3200	0.305411	0.022964	Protein phosphoaspartate phosphatase CheC associated with MCPs of class 44H
GSU1806	0.304964	0.0332353	YbbR domain protein
gnfM GSU1003	0.304507	0.000725339	DNA-binding transcriptional regulator NtrC (Nitrogen regulation protein NR(I)) (Nitrogen regulator I)
GSU1930	0.303981	0.00443017	GTP-binding domain protein
dnaK GSU0033	0.303813	0.00918128	Chaperone protein DnaK (HSP70) (Heat shock 70 kDa protein) (Heat shock protein 70)
GSU3278	0.303624	0.000432989	Pentapeptide repeat protein
pfk-1 pfkA GSU1703	0.303442	0.00187075	ATP-dependent 6-phosphofructokinase (ATP-PFK) (Phosphofructokinase) (EC 2.7.1.11) (Phosphohexokinase)
GSU1580	0.303094	0.00670446	Peptidoglycan L,D-transpeptidase, YkuD family, LysM domain-containing
nadA GSU0021	0.302693	2.89968e-05	Quinolinate synthase (EC 2.5.1.72)
bioD GSU1583	0.302609	0.0393549	ATP-dependent dethiobiotin synthetase BioD (EC 6.3.3.3) (DTB synthetase) (DTBS) (Dethiobiotin synthase)
GSU0137	0.302595	0.00132869	PilZ domain protein
tuf1 GSU2859; tuf2 GSU2871	0.302205	0.0102897	Elongation factor Tu (EF-Tu) (EC 3.6.5.3)
glpK GSU2762	0.301783	0.0067251	Glycerol kinase (EC 2.7.1.30) (ATP:glycerol 3-phosphotransferase) (Glycerokinase) (GK)
GSU2231	0.301627	0.00748666	PSP1 superfamily protein
GSU1055	0.301165	0.0180493	Uncharacterized protein
hprK GSU1885	0.299897	6.13957e-05	HPr kinase/phosphorylase (HPrK/P) (EC 2.7.11.-) (EC 2.7.4.-) (HPr(Ser) kinase/phosphorylase)
GSU2728	0.299837	0.0024258	DUF3108 domain-containing protein
hpnA GSU0687	0.299573	0.000732026	NAD-dependent nucleoside diphosphate-sugar epimerase/dehydratase
mcp44H GSU3196	0.299566	0.00768113	Methyl-accepting chemotaxis sensory transducer, class 44H
rpsF GSU0665	0.298532	0.000113881	Small ribosomal subunit protein bS6 (30S ribosomal protein S6)
GSU3485	0.297483	0.0163778	ABC transporter, membrane protein
rmlA GSU2083	0.297137	0.000650804	Glucose-1-phosphate thymidylyltransferase (EC 2.7.7.24)
cbiF GSU2994	0.294683	0.009251	Cobalt-precorrin-4 C11-methyltransferase
GSU2787	0.293883	0.0250045	Helix-turn-helix transcriptional regulator, LysR family
GSU1826	0.293234	0.000834328	Lytic transglycosylase domain protein
pssA GSU1907	0.292869	0.00543325	CDP-diacylglycerol--serine O-phosphatidyltransferase (EC 2.7.8.8) (Phosphatidylserine synthase)
GSU1204	0.291861	0.00297507	Kef-type potassium transporter, NAD-binding protein
GSU0055	0.291354	0.0308679	Toxin, RelE family
GSU3283	0.291151	0.00141806	Heme exporter protein C
leuS GSU2209	0.290936	1.18951e-05	Leucine--tRNA ligase (EC 6.1.1.4) (Leucyl-tRNA synthetase) (LeuRS)
greA GSU1277	0.29056	0.0169271	Transcription elongation factor GreA (Transcript cleavage factor GreA)
ispG GSU1459	0.290455	0.000100823	4-hydroxy-3-methylbut-2-en-1-yl diphosphate synthase (flavodoxin) (EC 1.17.7.3) (1-hydroxy-2-methyl-2-(E)-butenyl 4-diphosphate synthase)
GSU2495	0.290419	0.000122069	Cytochrome c
hypE GSU0309	0.28887	0.00217479	Hydrogenase expression/formation protein HypE
folD1 folD-1 GSU0215	0.288784	0.000492667	Bifunctional protein FolD 1 [Includes: Methylenetetrahydrofolate dehydrogenase (EC 1.5.1.5); Methenyltetrahydrofolate cyclohydrolase (EC 3.5.4.9)]
GSU2714	0.287974	0.000835041	Metal-dependent hydrolase, beta-lactamase superfamily
tig GSU1793	0.287625	0.00623707	Trigger factor (TF) (EC 5.2.1.8) (PPIase)
GSU0808	0.287433	0.00686489	diguanylate cyclase (EC 2.7.7.65)
ychF GSU0664	0.286	0.0123593	Ribosome-binding ATPase YchF
yaeT GSU2268	0.284595	8.12953e-05	Outer membrane protein assembly factor BamA
GSU2285	0.284265	0.000140478	Membrane-associated metal-dependent phosphohydrolase, HDc domain-containing
cheA44H GSU3199	0.284222	0.0184071	histidine kinase (EC 2.7.13.3)
ileS GSU3136	0.283819	0.000750228	Isoleucine--tRNA ligase (EC 6.1.1.5) (Isoleucyl-tRNA synthetase) (IleRS)
lptD GSU2367	0.282798	0.000940544	Lipopolysaccharide biogenesis outer membrane protein LptD, putative
GSU2975	0.282661	0.00147924	inorganic diphosphatase (EC 3.6.1.1) (Pyrophosphate phospho-hydrolase)
hom GSU1693	0.281427	0.000247382	Homoserine dehydrogenase (EC 1.1.1.3)
GSU1694	0.280909	0.0194547	HAD superfamily hydrolase
tmk tmk-2 GSU3301	0.280708	0.00171778	Thymidylate kinase (EC 2.7.4.9) (dTMP kinase)
fmt GSU0130	0.279475	0.00358843	Methionyl-tRNA formyltransferase (EC 2.1.2.9)
metF-1 GSU0860	0.279253	0.00570797	Methylenetetrahydrofolate reductase
GSU2493	0.278524	0.000123605	NHL repeat domain protein
GSU1532	0.278105	0.0231967	ribonucleoside-diphosphate reductase (EC 1.17.4.1)
GSU0723	0.276287	0.043106	DUF3106 domain-containing protein
GSU2298	0.273943	0.0202151	Lipoprotein
psd GSU1908	0.273914	0.0055984	Phosphatidylserine decarboxylase proenzyme (EC 4.1.1.65) [Cleaved into: Phosphatidylserine decarboxylase alpha chain; Phosphatidylserine decarboxylase beta chain]
GSU2192	0.273611	0.00477099	phosphoglycolate phosphatase (EC 3.1.3.18)
hisI GSU1531	0.273241	0.000160228	Phosphoribosyl-AMP cyclohydrolase (PRA-CH) (EC 3.5.4.19)
ftsI GSU3075	0.27178	0.00272708	Peptidoglycan transglycosylase and transpeptidase FtsI
GSU3240	0.271744	0.000271358	Radical SAM domain iron-sulfur cluster-binding oxidoreductase, DUF2344-containing
trmJ GSU1475	0.271663	0.0116633	tRNA (cytidine/uridine-2'-O-)-methyltransferase TrmJ (EC 2.1.1.200) (tRNA (cytidine(32)/uridine(32)-2'-O)-methyltransferase) (tRNA Cm32/Um32 methyltransferase)
gmhA GSU2087	0.271542	0.0461938	Phosphoheptose isomerase (EC 5.3.1.28) (Sedoheptulose 7-phosphate isomerase)
purC GSU2091	0.270541	0.00157949	Phosphoribosylaminoimidazole-succinocarboxamide synthase (EC 6.3.2.6) (SAICAR synthetase)
GSU0056	0.27045	0.0475714	Antitoxin
hemD GSU3286	0.268796	0.0117217	uroporphyrinogen-III C-methyltransferase (EC 2.1.1.107)
fabF-2 GSU1605	0.268795	4.74723e-05	3-oxoacyl-[acyl-carrier-protein] synthase 2 (EC 2.3.1.179)
nfo GSU0529	0.268781	0.00565971	Probable endonuclease 4 (EC 3.1.21.2) (Endodeoxyribonuclease IV) (Endonuclease IV)
cbiM GSU3004	0.268452	0.00233813	Cobalt transport protein CbiM (Energy-coupling factor transporter probable substrate-capture protein CbiM) (ECF transporter S component CbiM)
mrcA GSU3133	0.26824	0.000396722	Penicillin-binding protein 1A (EC 2.4.99.28) (EC 3.4.16.4)
GSU1897	0.268115	0.0186504	Nucleoside phosphorylase
GSU2630	0.26808	0.00500426	Metallophosphoesterase, putative
dnaB GSU0998	0.267579	0.0063671	Replicative DNA helicase (EC 5.6.2.3)
rho GSU3108	0.266859	0.00158762	Transcription termination factor Rho (EC 3.6.4.-) (ATP-dependent helicase Rho)
purM GSU1758	0.265791	0.000662926	Phosphoribosylformylglycinamidine cyclo-ligase (EC 6.3.3.1) (AIR synthase) (AIRS) (Phosphoribosyl-aminoimidazole synthetase)
GSU1998	0.265739	0.0239571	Membrane protein, UPF0118 superfamily
folK GSU2979	0.26572	0.00163954	2-amino-4-hydroxy-6-hydroxymethyldihydropteridine pyrophosphokinase (EC 2.7.6.3) (6-hydroxymethyl-7,8-dihydropterin pyrophosphokinase) (7,8-dihydro-6-hydroxymethylpterin-pyrophosphokinase)
galE GSU2240	0.265679	0.00210585	UDP-glucose 4-epimerase (EC 5.1.3.2)
hpnJ GSU1150	0.264676	0.0123593	Radical SAM domain iron-sulfur cluster-binding oxidoreductase with cobalamin-binding-like domain
gspD GSU0329	0.264311	0.000471721	Type II secretion system lipoprotein GspD, putative
GSU0528	0.262802	0.0419063	Ferredoxin and NADH nitroreductase domain protein
omcI GSU1228	0.261314	0.0213702	Lipoprotein cytochrome c
GSU1433	0.261068	0.0039822	Peptide ABC transporter, periplasmic peptide-binding lipoprotein
ftsX GSU1774	0.260784	0.025968	Cell division protein FtsX
greB GSU1201	0.259649	0.000826139	Transcription elongation factor GreB (Transcript cleavage factor GreB)
GSU0729	0.259619	0.0471421	Iron-sulfur cluster-binding oxidoreductase
ftsL GSU3076	0.259577	0.000841024	Cell division protein FtsL
trmD GSU0646	0.258559	0.00327954	tRNA (guanine-N(1)-)-methyltransferase (EC 2.1.1.228) (M1G-methyltransferase) (tRNA [GM37] methyltransferase)
cobC GSU3007	0.257066	0.0129587	Alpha-ribazole phosphatase (EC 3.1.3.73)
bzaF thiC-2 GSU3005	0.256064	0.0272603	5-hydroxybenzimidazole synthase (5-OHBza synthase) (HBI synthase) (EC 4.1.99.23)
GSU2057	0.255952	0.00317145	TRAP transporter, large membrane protein component
pgsA GSU1825	0.255703	0.0221113	CDP-diacylglycerol--glycerol-3-phosphate 3-phosphatidyltransferase (EC 2.7.8.5)
GSU0865	0.255665	0.0287071	Cell division protein DivIVA, putative
GSU2191	0.25558	0.0189339	Aldehyde:ferredoxin oxidoreductase, tungsten-containing
iorA-2 GSU2053	0.254728	0.00150991	Indolepyruvate oxidoreductase subunit IorA (IOR) (EC 1.2.7.8) (Indolepyruvate ferredoxin oxidoreductase subunit alpha)
fabH-1 fabH GSU0290	0.254409	0.0469251	Beta-ketoacyl-[acyl-carrier-protein] synthase III (Beta-ketoacyl-ACP synthase III) (KAS III) (EC 2.3.1.180) (3-oxoacyl-[acyl-carrier-protein] synthase 3) (3-oxoacyl-[acyl-carrier-protein] synthase III)
hisS GSU1659	0.253756	0.00877717	Histidine--tRNA ligase (EC 6.1.1.21) (Histidyl-tRNA synthetase) (HisRS)
GSU0131	0.253668	0.0324521	DUF116 domain-containing protein
ispB GSU1317	0.253165	0.0209508	Octaprenyl diphosphate synthase
folP GSU1808	0.253133	0.00453065	Dihydropteroate synthase (EC 2.5.1.15) (Dihydropteroate pyrophosphorylase)
GSU0233	0.252832	0.0546527	UPF0502 protein GSU0233
GSU2998	0.252684	0.0111988	Pyridoxamine 5'-phosphate oxidase family protein
GSU1434	0.252619	0.0448025	Peptide ABC transporter, membrane protein
GSU2267	0.251826	0.00321284	OmpH-like outer membrane protein, putative
lptB GSU1888	0.251436	0.00711439	Lipopolysaccharide ABC transporter, ATP-binding protein
leuB GSU2879	0.249553	0.00169685	3-isopropylmalate dehydrogenase (EC 1.1.1.85) (3-IPM-DH) (Beta-IPM dehydrogenase) (IMDH)
GSU1924	0.249086	0.00972765	IPT/TIG domain protein
rplQ GSU2830	0.24805	0.000388978	Large ribosomal subunit protein bL17 (50S ribosomal protein L17)
GSU2004	0.246838	0.000161093	UbiD family decarboxylase
GSU3454	0.24669	0.000310571	Radical SAM domain iron-sulfur cluster-binding oxidoreductase
GSU1878	0.246307	0.00877717	histidine kinase (EC 2.7.13.3)
GSU0776	0.245414	0.0222157	DNA-binding transcriptional regulator NtrC (Nitrogen regulation protein NR(I)) (Nitrogen regulator I)
GSU1149	0.245334	0.0252371	Cyclic diguanylate phosphodiesterase
gspC GSU0330	0.245292	0.00144024	Type II secretion system protein GspC, putative serine protease
pepN GSU0304	0.245273	0.00190321	Aminopeptidase N (EC 3.4.11.2) (Alpha-aminoacylpeptide hydrolase)
GSU0891	0.244936	0.00189029	Serine protease, subtilase family, DUF11 domain-containing
GSU2715	0.244641	0.00915164	Fibronectin type III domain protein
lon-3 lon GSU3193	0.244426	0.0457691	Lon protease (EC 3.4.21.53) (ATP-dependent protease La)
GSU1702	0.243708	0.0310301	ROK domain transcriptional regulator/sugar kinase
surE GSU1523	0.243052	0.00900758	5'-nucleotidase SurE (EC 3.1.3.5) (Nucleoside 5'-monophosphate phosphohydrolase)
GSU1794	0.24285	0.00841733	dITP/XTP pyrophosphatase (EC 3.6.1.66) (Non-canonical purine NTP pyrophosphatase) (Non-standard purine NTP pyrophosphatase) (Nucleoside-triphosphate diphosphatase) (Nucleoside-triphosphate pyrophosphatase) (NTPase)
GSU2426	0.241994	0.00598225	McbC-like oxidoreductase for polypeptide thioester cyclization
GSU1135	0.241805	0.0350113	Transposase
GSU3451	0.241402	0.0278528	Hydrolase, putative
fabZ GSU2265	0.240418	0.0415548	3-hydroxyacyl-[acyl-carrier-protein] dehydratase FabZ (EC 4.2.1.59) ((3R)-hydroxymyristoyl-[acyl-carrier-protein] dehydratase) ((3R)-hydroxymyristoyl-ACP dehydrase) (Beta-hydroxyacyl-ACP dehydratase)
GSU2090	0.240128	0.0229056	Periplasmic chaperone PpiD (Periplasmic folding chaperone)
GSU1598	0.240016	0.0106668	DUF177 domain-containing protein
tklA GSU2919	0.239507	0.0247597	Transketolase, A protein
GSU0813	0.239074	0.00279681	Organic solvent tolerance ABC transporter, periplasmic substrate-binding protein
GSU1609	0.238805	0.00744736	Efflux pump, RND family, outer membrane protein
GSU1620	0.238739	0.0490389	4Fe-4S ferredoxin-type domain-containing protein
lspA GSU3135	0.237518	0.0222157	Lipoprotein signal peptidase (EC 3.4.23.36) (Prolipoprotein signal peptidase) (Signal peptidase II) (SPase II)
GSU1334	0.236115	0.00354021	Cytochrome c
GSU3347	0.236067	0.00268248	Peptidase, U32 family
yccM-1 GSU0126	0.231123	0.0301376	Iron-sulfur cluster-binding oxidoreductase
lysS GSU2271	0.230848	0.000629019	Lysine--tRNA ligase (EC 6.1.1.6) (Lysyl-tRNA synthetase) (LysRS)
GSU0598	0.229112	0.0126477	Sigma-54-dependent transcriptional response regulator
pyrK GSU1756	0.228171	0.0397729	Dihydroorotate dehydrogenase B (NAD(+)), electron transfer subunit (Dihydroorotate oxidase B, electron transfer subunit)
ftsY GSU1132	0.227954	0.0461203	Signal recognition particle receptor FtsY (SRP receptor) (EC 3.6.5.4)
mreB-1 mreB GSU2089	0.226692	0.00206863	Cell shape-determining protein MreB
GSU2272	0.226268	0.000654343	ATS1 domain repeat lipoprotein
GSU2637	0.225934	0.0121471	NADPH:quinone oxidoreductase family protein PIG3
GSU2494	0.225277	0.00540937	Cytochrome c
rpsD GSU2832	0.225142	0.0195462	Small ribosomal subunit protein uS4 (30S ribosomal protein S4)
thrC GSU1695	0.22468	0.0147439	Threonine synthase (EC 4.2.3.1)
GSU1748	0.223802	0.0272658	Uncharacterized RNA methyltransferase GSU1748 (EC 2.1.1.-)
cbiC GSU2999	0.223508	0.023945	Cobalt-precorrin-8X methylmutase
GSU1869	0.2232	0.0189339	Lipoprotein, putative
hemA GSU3284	0.221017	0.0367585	Glutamyl-tRNA reductase (GluTR) (EC 1.2.1.70)
kup3 GSU3346	0.218091	0.00868277	Probable potassium transport system protein Kup 3
hflX GSU1009	0.217673	0.0264035	GTPase HflX (GTP-binding protein HflX)
GSU1884	0.217227	0.0476758	Nucleotide-binding protein GSU1884
rpoS GSU1525	0.217047	0.0229056	RNA polymerase sigma-38 factor, stationary phase
ribH GSU1691	0.216477	0.0366512	6,7-dimethyl-8-ribityllumazine synthase (DMRL synthase) (LS) (Lumazine synthase) (EC 2.5.1.78)
ugd GSU1816	0.21604	0.0512515	UDP-glucose 6-dehydrogenase (EC 1.1.1.22)
cbiH/cbiP cobQ GSU2992	0.215983	0.0114185	Cobyric acid synthase
glmS GSU0270	0.215251	0.00462052	Glutamine--fructose-6-phosphate aminotransferase [isomerizing] (EC 2.6.1.16) (D-fructose-6-phosphate amidotransferase) (GFAT) (Glucosamine-6-phosphate synthase) (Hexosephosphate aminotransferase) (L-glutamine--D-fructose-6-phosphate amidotransferase)
GSU2401	0.213141	0.0508209	histidine kinase (EC 2.7.13.3)
GSU0229	0.212723	0.0373764	Acyl-CoA synthetase, AMP-forming
hisG1 hisG-1 GSU1530	0.212129	0.0205756	ATP phosphoribosyltransferase 1 (ATP-PRT 1) (ATP-PRTase 1) (EC 2.4.2.17)
GSU2189	0.211868	0.00663877	Sensor histidine kinase
metG GSU2232	0.210967	0.00303247	Methionine--tRNA ligase (EC 6.1.1.10) (Methionyl-tRNA synthetase) (MetRS)
hemE GSU3453	0.208313	0.00263628	Uroporphyrinogen decarboxylase (UPD) (URO-D) (EC 4.1.1.37)
proA GSU3211	0.208208	0.019096	Gamma-glutamyl phosphate reductase (GPR) (EC 1.2.1.41) (Glutamate-5-semialdehyde dehydrogenase) (Glutamyl-gamma-semialdehyde dehydrogenase) (GSA dehydrogenase)
der engA GSU2225	0.207721	0.0252271	GTPase Der (GTP-binding protein EngA)
rpsR GSU0666	0.20574	0.0232799	Small ribosomal subunit protein bS18 (30S ribosomal protein S18)
GSU2196	0.205469	0.0280187	Aminopeptidase, M42 family
GSU3359	0.205391	0.0459525	ATPase dynein-related AAA domain-containing protein
GSU1868	0.205221	0.0052652	cysteine desulfurase (EC 2.8.1.7)
aroF GSU2291	0.203942	0.00704245	Phospho-2-dehydro-3-deoxyheptonate aldolase (EC 2.5.1.54)
citG GSU0806	0.20356	0.0503925	triphosphoribosyl-dephospho-CoA synthase (EC 2.4.2.52)
gatA GSU3381	0.201509	0.0285792	Glutamyl-tRNA(Gln) amidotransferase subunit A (Glu-ADT subunit A) (EC 6.3.5.7)
yeaZ GSU1913	0.201453	0.0208161	Nucleoid maintenance protease YeaZ
argB GSU0150	0.200128	0.0244045	Acetylglutamate kinase (EC 2.7.2.8) (N-acetyl-L-glutamate 5-phosphotransferase) (NAG kinase) (NAGK)
GSU1045	0.20012	0.0194423	Membrane protein, putative
GSU0886	0.199327	0.0406346	Radical SAM domain iron-sulfur cluster-binding oxidoreductase
fabI GSU1008	0.198765	0.0459525	Enoyl-[acyl-carrier-protein] reductase [NADH] (EC 1.3.1.9)
aroG-1 GSU3333	0.198355	0.0110442	3-deoxy-D-arabino-heptulosonate 7-phosphate synthase
GSU0496	0.198289	0.0221409	Efflux pump, RND family, membrane fusion protein
coaX GSU1934	0.196472	0.0373764	Type III pantothenate kinase (EC 2.7.1.33) (PanK-III) (Pantothenic acid kinase)
nusA GSU1586	0.196109	0.0414547	Transcription termination/antitermination protein NusA
uppS GSU1917	0.196098	0.035769	Isoprenyl transferase (EC 2.5.1.-)
rimO GSU3205	0.191866	0.0137698	Ribosomal protein uS12 methylthiotransferase RimO (uS12 MTTase) (uS12 methylthiotransferase) (EC 2.8.4.4) (Ribosomal protein uS12 (aspartate-C(3))-methylthiotransferase) (Ribosome maturation factor RimO)
gyrA GSU0004	0.191376	0.0399635	DNA gyrase subunit A (EC 5.6.2.2)
metK GSU1880	0.190931	0.0104959	S-adenosylmethionine synthase (AdoMet synthase) (EC 2.5.1.6) (MAT) (Methionine adenosyltransferase)
GSU1765	0.190586	0.0093076	Trans-isoprenyl diphosphate synthase
GSU3293	0.189319	0.0247597	Ferritin-like domain protein
GSU2782	0.189286	0.0373764	Efflux pump, RND family, inner membrane protein, AcrB/AcrD/AcrF family
rpsA GSU2603	0.187525	0.0151241	Small ribosomal subunit protein bS1 (30S ribosomal protein S1)
gyrB GSU0003	0.186753	0.0493665	DNA gyrase subunit B (EC 5.6.2.2)
GSU3191	0.186537	0.0427841	TPR domain protein
GSU1590	0.185652	0.00479931	Phosphoesterase, putative
ftsH-2 ftsH GSU1809	0.18036	0.0399542	ATP-dependent zinc metalloprotease FtsH (EC 3.4.24.-)
infB GSU1588	0.179963	0.0122644	Translation initiation factor IF-2
rsmH mraW GSU3077	0.170066	0.0410703	Ribosomal RNA small subunit methyltransferase H (EC 2.1.1.199) (16S rRNA m(4)C1402 methyltransferase) (rRNA (cytosine-N(4)-)-methyltransferase RsmH)
GSU1166	0.166264	0.0106624	TPR domain protein
aguA GSU1028	0.155541	0.0449084	Agmatine deiminase, putative
GSU1448	-0.176701	0.0358048	Metal-dependent phosphoesterase, PHP family
GSU1061	-0.182492	0.0146829	Amino acid aminotransferase, putative
ghr GSU1372	-0.190422	0.054332	Glyoxalate/3-oxopropanoate/4-oxobutanoate reductase
GSU0456	-0.194202	0.0419782	Exporter, putative
malQ GSU1182	-0.201502	0.0252345	4-alpha-glucanotransferase (EC 2.4.1.25) (Amylomaltase) (Disproportionating enzyme)
nspC GSU2538	-0.20255	0.0358675	Carboxynorspermidine/carboxyspermidine decarboxylase (EC 4.1.1.96)
nuoH2 GSU3436	-0.203514	0.00975011	NADH-quinone oxidoreductase subunit H 2 (EC 7.1.1.-) (NADH dehydrogenase I subunit H 2) (NDH-1 subunit H 2)
dnaN GSU0001	-0.203972	0.0440236	Beta sliding clamp
GSU0371	-0.205028	0.00778134	Alpha-glucan phosphorylase
GSU3440	-0.206545	0.0328375	Uncharacterized protein
atpD GSU0113	-0.207292	0.00200935	ATP synthase subunit beta (EC 7.1.2.2) (ATP synthase F1 sector subunit beta) (F-ATPase subunit beta)
purA GSU3308	-0.20825	0.000570203	Adenylosuccinate synthetase (AMPSase) (AdSS) (EC 6.3.4.4) (IMP--aspartate ligase)
GSU0016	-0.208761	0.0284181	peptidylprolyl isomerase (EC 5.2.1.8)
atpA GSU0111	-0.212161	0.000953757	ATP synthase subunit alpha (EC 7.1.2.2) (ATP synthase F1 sector subunit alpha) (F-ATPase subunit alpha)
pal GSU0024	-0.212767	0.0498098	Peptidoglycan-associated lipoprotein (PAL)
nuoF-2 GSU3441	-0.213104	0.0454759	NADH dehydrogenase I, F subunit
GSU0073	-0.213794	0.00359362	Outer membrane protein, putative
purB GSU1632	-0.214152	0.0393289	Adenylosuccinate lyase (ASL) (EC 4.3.2.2) (Adenylosuccinase)
GSU1116	-0.215178	0.00413797	GAF domain protein, putative
GSU2674	-0.215698	0.0378618	Uncharacterized protein
GSU0389	-0.21583	0.00549716	Phosphate/sulfate transporter family membrane protein
GSU3361	-0.216431	0.0162698	Transglutaminase domain protein
GSU2746	-0.216877	0.0506624	VCBS repeat-containing protein
omcX GSU0670	-0.216881	0.0339228	Lipoprotein cytochrome c
GSU1830	-0.218362	0.0344203	MEMO1 family protein GSU1830
nuoN-2 nuoN GSU3429	-0.218566	0.0373563	NADH-quinone oxidoreductase subunit N (EC 7.1.1.-) (NADH dehydrogenase I subunit N) (NDH-1 subunit N)
ftsZ GSU3063	-0.220006	0.00353045	Cell division protein FtsZ
GSU2433	-0.220882	0.00280567	endopeptidase La (EC 3.4.21.53)
GSU0514	-0.223289	0.0361789	Helix-turn-helix transcriptional regulator, IclR family
GSU3277	-0.223842	0.0135839	LysM domain protein
GSU1549	-0.223998	0.0493665	Transglutaminase-like superfamily protein
GSU1283	-0.226094	0.0258219	NosL family protein
GSU0825	-0.230072	0.0518979	Pirin family protein
GSU2609	-0.234887	0.0290474	PilB/PulE/GspE family ATPase
hoxU GSU2720	-0.235401	0.0217489	Bidirectional NAD-reducing hydrogenase, diaphorase subunit
tgt-1 tgt GSU1175	-0.237348	0.00704245	Queuine tRNA-ribosyltransferase (EC 2.4.2.29) (Guanine insertion enzyme) (tRNA-guanine transglycosylase)
cse1 GSU1385	-0.238212	0.0175821	CRISPR processing complex protein CasA
GSU3130	-0.240868	0.0045424	Lipoprotein, putative
cas5e GSU1388	-0.241338	0.0361027	CRISPR processing complex protein CasD
GSU1088	-0.241906	0.0102054	Quinone biosynthesis kinase AarF, putative
GSU0008	-0.243312	0.0204893	histidine kinase (EC 2.7.13.3)
GSU1473	-0.244625	0.0300562	Membrane protein, putative
wbjB GSU2246	-0.248298	0.0431921	UDP-glucose 4-epimerase (EC 5.1.3.2) (Galactowaldenase) (UDP-galactose 4-epimerase)
kdpB GSU2481	-0.249566	0.0484609	Potassium-transporting ATPase ATP-binding subunit (EC 7.2.2.6) (ATP phosphohydrolase [potassium-transporting] B chain) (Potassium-binding and translocating subunit B) (Potassium-translocating ATPase B chain)
GSU2118	-0.254756	0.00148548	Integrative genetic element Gsu21, integrase
hoxF GSU2721	-0.255089	0.00670274	Bidirectional NAD-reducing hydrogenase, diaphorase subunit
GSU2970	-0.255548	0.00379079	Stress-responsive alpha/beta-barrel domain protein, Dabb family
GSU2733 GSU2739	-0.255958	0.0468434	Uncharacterized protein
GSU1424	-0.256387	0.0414547	DUF4124 domain-containing protein
GSU2539	-0.257555	0.00115128	Carboxynorspermidine/carboxyspermidine dehydrogenase
GSU3318	-0.260007	0.00481922	DUF4139 domain-containing protein
GSU2429	-0.260525	0.0315484	Peptidylprolyl cis-trans isomerase, PpiC-type
GSU0943	-0.260796	0.0103284	PilZ domain protein
GSU3238	-0.26123	0.0445769	Ferredoxin, Rieske superfamily
ligA GSU0890	-0.261478	0.0063671	DNA ligase (EC 6.5.1.2) (Polydeoxyribonucleotide synthase [NAD(+)])
GSU1192	-0.26377	0.0381138	PilZ domain protein
GSU3311	-0.267112	0.00752619	Heme-binding sensor globin domain protein
GSU0118	-0.267346	0.00736568	SH3b domain-containing protein
GSU2348	-0.267466	0.0106157	Lipopolysaccharide assembly protein A domain-containing protein
GSU1471	-0.268772	0.00294565	Cyclic diguanylate phosphodiesterase
GSU1113	-0.270528	0.0325761	Adenosine kinase
asnS GSU1156	-0.271666	0.00393412	Asparagine--tRNA ligase (EC 6.1.1.22) (Asparaginyl-tRNA synthetase) (AsnRS)
pepF GSU1873	-0.272303	0.0156983	Oligoendopeptidase F
GSU0288	-0.272509	0.019266	HEAT-like repeat-containing protein
GSU0718	-0.273354	0.00453416	histidine kinase (EC 2.7.13.3)
GSU0245	-0.273893	0.0323501	Undecaprenyl-phosphate glycosyltransferase, putative
GSU1990	-0.27396	0.00980996	histidine kinase (EC 2.7.13.3)
GSU0023	-0.274213	0.0050058	TPR domain lipoprotein
GSU0533	-0.274953	0.0350113	Cytochrome c
gcvP2 GSU0378	-0.276909	0.0209592	glycine dehydrogenase (aminomethyl-transferring) (EC 1.4.4.2)
hup GSU3132	-0.276913	0.00451887	Histone-like protein
GSU3435	-0.279574	0.0195229	Ankyrin repeat protein
pilW-1 GSU1064	-0.28144	0.00520635	Type IV pilus minor pilin PilW
purD GSU0610	-0.282288	0.000634076	Phosphoribosylamine--glycine ligase (EC 6.3.4.13) (GARS) (Glycinamide ribonucleotide synthetase) (Phosphoribosylglycinamide synthetase)
GSU2611	-0.282457	0.0063671	Response regulatory domain-containing protein
pilB GSU1491	-0.28325	0.00190701	Type IV pilus biogenesis ATPase PilB
purH GSU0609	-0.285674	0.000100007	Bifunctional purine biosynthesis protein PurH [Includes: Phosphoribosylaminoimidazolecarboxamide formyltransferase (EC 2.1.2.3) (AICAR transformylase); IMP cyclohydrolase (EC 3.5.4.10) (ATIC) (IMP synthase) (Inosinicase)]
GSU1442	-0.288201	0.0224854	carbonic anhydrase (EC 4.2.1.1)
GSU0499	-0.288685	0.0406348	Zinc metalloendopeptidase, M23 family
usp-4 GSU2335	-0.288812	0.00171643	Universal stress protein Usp
GSU0882	-0.28892	0.0328375	ABC transporter, periplasmic substrate-binding protein
GSU0197	-0.29072	0.000110037	NADP-dependent 3-hydroxy acid dehydrogenase YdfG (EC 1.1.1.298) (EC 1.1.1.381) (L-allo-threonine dehydrogenase) (Malonic semialdehyde reductase)
yajC GSU2618	-0.291555	0.00450807	Sec translocon accessory complex subunit YajC
dacA GSU0868	-0.291805	0.0144245	Diadenylate cyclase (DAC) (EC 2.7.7.85) (Cyclic-di-AMP synthase) (c-di-AMP synthase)
GSU3131	-0.291945	0.0041732	AsmA-like C-terminal domain-containing protein
GSU1189	-0.293994	0.0171393	Peptidase, M48 family
GSU0615	-0.29406	0.00891834	Cytochrome c
GSU1048	-0.297363	0.0330743	UPF0225 protein GSU1048
GSU1090	-0.299619	0.000470994	Response receiver
GSU2105	-0.299804	0.00879643	Uncharacterized protein
pfkA pfk-2 GSU2068	-0.300997	0.0260161	ATP-dependent 6-phosphofructokinase (ATP-PFK) (Phosphofructokinase) (EC 2.7.1.11) (Phosphohexokinase)
GSU1415	-0.302067	0.0428683	Response regulator, putative
GSU1548	-0.304988	0.0105838	Rubrerythrin diiron-binding domain-containing protein
GSU1368	-0.306583	0.0420345	Nucleotidyl transferase AbiEii/AbiGii toxin family protein
GSU3344	-0.307489	0.00203649	ATPase, AAA family
GSU1608	-0.308575	0.0107328	Uncharacterized protein
yqaA GSU0353	-0.309159	0.00224539	Membrane protein YqaA
gcvT GSU0375	-0.309346	0.000565233	aminomethyltransferase (EC 2.1.2.10) (Glycine cleavage system T protein)
GSU1292	-0.309498	0.0138131	Oxygen sensor histidine kinase NreB (EC 2.7.13.3) (Nitrogen regulation protein B)
trmFO gid GSU2547	-0.310496	0.018974	Methylenetetrahydrofolate--tRNA-(uracil-5-)-methyltransferase TrmFO (EC 2.1.1.74) (Folate-dependent tRNA (uracil-5-)-methyltransferase) (Folate-dependent tRNA(M-5-U54)-methyltransferase)
GSU2639	-0.312689	0.000841024	Chromosome partition protein Smc
namA GSU1371	-0.31289	0.00170258	NADPH-dependent enal/enone/nitroreductase, Oye family
hypB GSU0305	-0.312925	0.00208985	Hydrogenase accessory protein HypB
metK-2 GSU0918	-0.314213	0.00025257	ATP--methionine S-adenosyltransferase
GSU0681	-0.31541	0.0461203	Oxygen sensor histidine kinase NreB (EC 2.7.13.3) (Nitrogen regulation protein B)
msrA GSU3161	-0.315625	0.0256674	Peptide methionine sulfoxide reductase MsrA (Protein-methionine-S-oxide reductase) (EC 1.8.4.11) (Peptide-methionine (S)-S-oxide reductase) (Peptide Met(O) reductase)
GSU3245	-0.317362	0.0343845	DNA-directed DNA polymerase (EC 2.7.7.7)
gatC GSU3383	-0.31747	0.0194205	Aspartyl/glutamyl-tRNA(Asn/Gln) amidotransferase subunit C (Asp/Glu-ADT subunit C) (EC 6.3.5.-)
hoxE GSU2722	-0.317909	0.000484649	Bidirectional NAD-reducing hydrogenase, diaphorase subunit
prx-1 GSU0893	-0.318155	5.87578e-05	Alkyl hydroperoxide reductase C (EC 1.11.1.26) (Peroxiredoxin)
GSU1062	-0.318225	0.00642228	Cytochrome c, 1 heme-binding site
tatB tatA GSU0022	-0.319364	0.00370023	Sec-independent protein translocase protein TatA
pilW-2 GSU2035	-0.321962	0.00580496	Type IV pilus minor pilin PilW
GSU1541	-0.321973	0.0067251	Transposase, Y1_Tnp domain-containing
GSU1324	-0.322744	0.0263365	RNA-binding protein
pilM GSU2032	-0.324632	0.0112332	Type IV pilus biogenesis ATPase PilM
GSU0368	-0.325955	0.0073103	Outer membrane surface lipoprotein
GSU1472	-0.325967	0.00648502	PATAN domain protein
GSU3494	-0.326682	0.0317518	Uncharacterized protein
GSU0267	-0.327454	0.00832357	Helix-turn-helix transcriptional regulator, UTRA domain-containing, GntR family
pilV-2 GSU2036	-0.328382	0.00125416	Type IV pilus minor pilin PilV
elbB GSU0074	-0.330364	2.33036e-05	Isoprenoid biosynthesis amidotransferase-like protein ElbB
GSU2808	-0.330817	0.0157184	Lipoprotein cytochrome c
GSU3157	-0.33097	0.000174366	Hydrolase or acyltransferase, alpha/beta fold family
tgt-2 tgt GSU2619	-0.331551	0.0105285	Queuine tRNA-ribosyltransferase (EC 2.4.2.29) (Guanine insertion enzyme) (tRNA-guanine transglycosylase)
pilP GSU2029	-0.332621	0.00915164	Type IV pilus assembly lipoprotein PilP
GSU2437	-0.333275	0.0129242	PhnB-like domain-containing protein
pal GSU2305	-0.333515	0.02103	Peptidoglycan-associated lipoprotein (PAL)
GSU1154	-0.336244	0.000711836	Surface repeat protein, putative
GSU0768	-0.337068	0.00609173	AzlC family protein
GSU3437	-0.337469	0.000191463	histidine kinase (EC 2.7.13.3)
ycbK GSU2807	-0.337714	0.0344881	DUF882 domain-containing protein
GSU2670	-0.337787	0.0349017	Helix-turn-helix transcriptional regulator, LuxR family
GSU0014	-0.339009	0.00253932	DnaJ-related molecular chaperone
GSU0478	-0.339274	0.000123605	Ferritin-like domain protein
GSU1613	-0.339766	0.000160823	Endonuclease III family protein
GSU1017	-0.340901	0.05223	Hypoxanthine/guanine phosphoribosyltransferase, putative
pilT-4 GSU1492	-0.341982	0.0111807	Twitching motility pilus retraction protein
GSU2795	-0.344823	1.37586e-05	Electron transfer flavoprotein-associated cytochrome b and iron-sulfur cluster-binding oxidoreductase
omcA GSU2884	-0.345221	0.0231071	Cytochrome c
hemH GSU3312	-0.346622	6.84683e-06	Ferrochelatase (EC 4.98.1.1) (Heme synthase) (Protoheme ferro-lyase)
tag GSU0567	-0.346974	0.0459248	DNA-3-methyladenine glycosylase I (EC 3.2.2.20)
GSU2210	-0.347563	0.00100353	Cytochrome c
pilX-1 GSU1065	-0.348292	0.0469981	Type IV pilus minor pilin PilX
GSU2828	-0.348875	0.0357948	Diguanylate cyclase
putA GSU3395	-0.350213	0.000470156	L-glutamate gamma-semialdehyde dehydrogenase (EC 1.2.1.88) (L-glutamate gamma-semialdehyde dehydrogenase)
GSU2516	-0.350807	0.00752619	Rhodanese homology domain pair protein
GSU0427	-0.351373	0.00191262	Bacterial SH3 domain lipoprotein, putative
pilQ GSU2028	-0.351909	0.00843026	Type IV pilus secretin lipoprotein PilQ
ybhF-C GSU3609	-0.352718	0.0495495	ABC transporter, ATP-binding protein
GSU0854	-0.353846	0.00223201	Membrane protein, UPF0118 superfamily
GSU0996	-0.353887	0.0420116	SAP domain protein
GSU0599	-0.354157	0.000364118	histidine kinase (EC 2.7.13.3)
cheY40H-3 GSU2217	-0.354399	0.0204961	Response receiver CheY associated with MCPs of class 40H
GSU2243	-0.354446	0.00961784	UDP-N-acetylglucosamine 2-epimerase (non-hydrolyzing) (EC 5.1.3.14)
GSU3615	-0.354937	0.0276914	Cytochrome c
yjeE GSU1800	-0.355492	0.00381427	tRNA threonylcarbamoyladenosine biosynthesis protein TsaE (t(6)A37 threonylcarbamoyladenosine biosynthesis protein TsaE)
GSU0231	-0.356305	0.000790286	PatA-like N-terminal domain-containing protein
GSU0140	-0.35708	6.13957e-05	Phosphoribosylaminoimidazole carboxylase-related protein
GSU1696	-0.357711	0.0170934	MoxR family ATPase
fgrL GSU0010	-0.35806	0.000691902	histidine kinase (EC 2.7.13.3)
GSU0572	-0.360031	0.0126477	Hydrolase, putative, cyclic phosphodiesterase-like domain-containing
ehrA-1 GSU0739	-0.360157	0.016625	Ech-hydrogenase-related complex, NuoL-like integral membrane subunit
fnr-2 GSU1992	-0.360651	0.00132869	cAMP receptor protein
nuoBCD nuoB nuoC nuoD GSU3444	-0.361381	2.48443e-05	NADH-quinone oxidoreductase subunit B/C/D (EC 7.1.1.-) (NADH dehydrogenase I subunit B/C/D) (NDH-1 subunit B/C/D)
GSU3317	-0.361749	0.0021213	Uncharacterized protein
ctaB GSU0223	-0.362133	0.0119039	Protoheme IX farnesyltransferase (EC 2.5.1.141) (Heme B farnesyltransferase) (Heme O synthase)
GSU2812	-0.363907	0.00225548	Glutaredoxin family protein
pilX-2 GSU2034	-0.364101	0.0171691	Type IV pilus minor pilin PilX
GSU0881	-0.364232	0.00638735	histidine kinase (EC 2.7.13.3)
GSU1306	-0.366121	0.00805693	Phosphotransferase, PolIIIAc domain-containing, putative
cheX40H GSU0132	-0.366168	0.021848	Protein phosphoaspartate phosphatase CheX associated with MCPs of class 40H
GSU0897	-0.366934	0.000218855	Protein 3-oxoalanine-generating enzyme family protein
GSU2753	-0.369755	0.000306362	Sigma-54-dependent transcriptional response regulator
GSU3020	-0.369871	0.022702	Acyltransferase, left-handed parallel beta-helix (Hexapeptide repeat) family, lipoyl attachment domain-containing
gcvH-1 gcvH GSU0376	-0.370008	0.00180449	Glycine cleavage system H protein
GSU2313	-0.3703	0.0157667	diguanylate cyclase (EC 2.7.7.65)
hpnI GSU0697	-0.370739	0.000235862	Glycosyltransferase HpnI
ssb-2 GSU3117	-0.373185	0.0475638	Single-stranded DNA-binding protein (SSB)
imcH GSU3259	-0.373476	0.0021024	Cytochrome c-type protein ImcH (Inner membrane cytochrome H) (Multiheme c-type cytochrome)
GSU0303	-0.378044	0.000169511	histidine kinase (EC 2.7.13.3)
GSU1364	-0.378657	0.0211979	HNH endonuclease family protein
atpI GSU0335	-0.378931	0.00695389	ATP synthase-associated magnesium import membrane protein AtpI
pyrC GSU1272	-0.380031	0.0033095	Dihydroorotase (DHOase) (EC 3.5.2.3)
modE GSU2964	-0.380825	0.000759178	Molybdate transport regulatory protein ModE
pilR GSU1495	-0.38319	0.00778134	Sigma-54-dependent transcriptional response regulator PilR
GSU0763	-0.383995	0.000544833	Helicase, putative
GSU1148	-0.384441	0.0275456	histidine kinase (EC 2.7.13.3)
GSU3406	-0.38632	2.52145e-06	Polar amino acid/opine ABC transporter, periplasmic amino acid-binding protein
GSU2345	-0.387004	0.000910076	Serine phosphatase, SpoIIE domain-containing
GSU3313	-0.388132	1.29394e-06	Thiolase, putative
nuoE-2 GSU3443	-0.38914	0.00247939	NADH dehydrogenase I, E subunit
GSU2724	-0.390151	0.0199537	Cytochrome c
ehrB GSU0740	-0.392045	0.0254378	Ech-hydrogenase-related complex, NuoH-like integral membrane subunit
GSU1665	-0.392684	0.00178096	Rhomboid-related membrane protein
pilY1-2 GSU2038	-0.393682	0.000236055	Type IV pilus assembly protein PilY1
GSU2888	-0.394255	9.69443e-07	Anaerobic magnesium-protoporphyrin IX monomethyl ester oxidative cyclase-related enzyme
GSU1353	-0.39431	0.0124744	Antitoxin
ehrC GSU0741	-0.394694	0.0371811	Ech-hydrogenase-related complex, HyfE-like integral membrane subunit
gppA-1 GSU1741	-0.39477	0.000135755	PppGpp 5'-phosphohydrolase and exopolyphosphatase, putative
lon-1 lon GSU0923	-0.394977	1.17475e-10	Lon protease (EC 3.4.21.53) (ATP-dependent protease La)
GSU3327	-0.3952	0.00353467	DUF2288 domain-containing protein
GSU2075	-0.395472	0.00104418	Serine protease, subtilase family
GSU0616	-0.396165	0.000298423	Cytochrome c
GSU2536	-0.398075	0.0048099	Dienelactone hydrolase family protein
GSU2745	-0.399234	9.81314e-05	Uncharacterized AAA domain-containing protein ycf46
atpE GSU0333	-0.401515	0.00308244	ATP synthase subunit c (ATP synthase F(0) sector subunit c) (F-type ATPase subunit c) (F-ATPase subunit c) (Lipid-binding protein)
GSU0104	-0.4017	0.0169271	Response regulator, putative
ald GSU2292	-0.403812	0.00106401	Alanine dehydrogenase (EC 1.4.1.1)
GSU2245	-0.404687	0.00632312	UDP-2-acetamido-2,6-dideoxy-beta-L-mannose 2-epimerase, putative
kup1 GSU2350	-0.405303	0.000980447	Probable potassium transport system protein Kup 1
GSU1557	-0.405352	0.000657732	Mechanosensitive ion channel family protein
GSU0568	-0.405538	0.0151796	Lipoprotein
mrpE GSU2340	-0.406883	6.3076e-05	Sodium/proton antiporter complex Mrp, protein E
flhB GSU0426	-0.408003	0.000226708	Flagellar biosynthetic protein FlhB
pdhB GSU2436	-0.408641	3.85468e-06	Pyruvate dehydrogenase complex, E1 protein, beta subunit
GSU0474	-0.409196	0.00166844	Sensor diguanylate cyclase/phosphodiesterase, PAS and PAS domain-containing
GSU3442	-0.409794	8.66842e-05	Uroporphyrin-III methyltransferase
GSU3407	-0.410089	0.000901801	Membrane protein, putative
fabZ-1 GSU0458	-0.410125	0.00102586	(3R)-hydroxyacyl-(Acyl carrier protein) dehydratase
GSU2388	-0.410347	0.00710917	histidine kinase (EC 2.7.13.3)
omcG GSU2882	-0.410509	0.000508598	Cytochrome c
GSU2314	-0.411694	0.00106836	Sensory/regulatory protein RpfC (EC 2.7.13.3)
nfnB GSU3058	-0.411921	0.00441161	NADH-dependent ferredoxin:NADP+ oxidoreductase, beta subunit
GSU3021	-0.411988	0.00543331	dTDP-4-dehydro-6-deoxyglucose aminotransferase
GSU2044	-0.414226	0.000170442	Sensor diguanylate cyclase/phosphodiesterase, GAF and PAS domain-containing
GSU0066	-0.418139	0.00180449	thioredoxin-dependent peroxiredoxin (EC 1.11.1.24) (Thioredoxin peroxidase) (Thioredoxin-dependent peroxiredoxin Bcp)
nfnA GSU3057	-0.418496	0.000901534	NADH-dependent ferredoxin:NADP+ oxidoreductase, alpha subunit
GSU3405	-0.41892	2.76001e-09	Putative glutamine transport system permease protein GlnP
GSU2328	-0.419004	0.0173292	Chromosome partitioning protein ParA
GSU1331	-0.419907	0.00181802	Metal ion efflux pump, RND family, membrane fusion protein
scdA GSU0849	-0.420065	0.000579412	Iron-sulfur cluster repair protein ScdA
GSU3601	-0.422162	0.0351155	Transposase
GSU2311	-0.422332	0.0172832	YeeE/YedE family protein
GSU1995	-0.423005	0.000342054	DUF4124 domain-containing protein
pilC GSU1493	-0.423257	6.44811e-05	Type IV pilus inner membrane protein PilC
GSU1330	-0.423491	0.0016732	Metal ion efflux pump, RND family, outer membrane protein
hcp GSU0674	-0.424605	0.000250838	Hydroxylamine reductase (EC 1.7.99.1) (Hybrid-cluster protein) (HCP) (Prismane protein)
GSU1950	-0.42624	0.00493005	Adenylyltransferase, putative
GSU1952	-0.426309	0.00817104	Glycosyltransferase, putative
GSU0746	-0.42645	0.000232839	Cytochrome p460, 1 heme-binding site
GSU3184	-0.426524	0.0252751	Amidohydrolase-related domain-containing protein
GSU3358	-0.426685	0.0055482	Uncharacterized protein
GSU3343	-0.426692	0.000245277	SpoVR-like family protein
GSU0909	-0.428131	0.00518897	FAD-dependent pyridine nucleotide-disulfide oxidoreductase family protein
GSU0079	-0.428162	2.03737e-08	Helix-turn-helix transcriptional regulator with cupin domain
GSU3487	-0.431572	0.0444508	Uncharacterized protein
GSU2681	-0.432388	8.02351e-06	Iron-sulfur cluster-binding oxidoreductase
GSU2389	-0.432406	0.00581588	ABC transporter, periplasmic substrate-binding lipoprotein, putative
GSU0117	-0.433372	1.84036e-05	alanine transaminase (EC 2.6.1.2)
ltaE GSU3408	-0.435557	0.000562237	L-threonine aldolase (EC 4.1.2.48)
GSU0196	-0.436241	1.84845e-11	Acyl-coenzyme A thioesterase THEM4 (EC 3.1.2.2) (Thioesterase superfamily member 4)
fliF GSU0410	-0.436265	0.00698331	Flagellar M-ring protein
ybhG GSU2823	-0.437407	0.000241256	Efflux pump, RND family, membrane fusion protein
GSU2248	-0.437568	0.0379231	Methyltransferase type 11 domain-containing protein
GSU1991	-0.438074	0.000831288	Protease, Abi superfamily, putative
GSU1951	-0.438186	0.0227997	Poly-gamma-glutamate capsule biosynthesis protein, putative
pulG GSU1777	-0.43848	0.0264035	Type II secretion system pseudopilin PulG
GSU3473	-0.438559	0.00670446	Uncharacterized protein
GSU1358	-0.43971	3.90645e-05	ATPase AAA
GSU0477	-0.439913	0.000207791	phosphoglycolate phosphatase (EC 3.1.3.18)
puuR GSU2540	-0.440123	0.000969792	Helix-turn-helix transcriptional regulator PuuR, cupin domain-containing
GSU2725	-0.44103	0.00141633	Lipoprotein cytochrome c
GSU0103	-0.441345	2.92622e-05	histidine kinase (EC 2.7.13.3)
GSU0573	-0.44403	0.00402872	alcohol dehydrogenase (EC 1.1.1.1)
aceF GSU2435	-0.447817	2.58237e-05	Dihydrolipoamide acetyltransferase component of pyruvate dehydrogenase complex (EC 2.3.1.-)
GSU0917	-0.448422	0.026374	Inner membrane protein YbaN
GSU1314	-0.44846	0.00148058	Membrane protein, putative
GSU2513	-0.448837	0.000342054	Lipoprotein cytochrome c, 1 heme-binding site
atpZ GSU0336	-0.449216	6.45325e-06	ATP synthase-associated magnesium import membrane protein AtpZ
GSU2247	-0.449625	0.00303247	dTDP-4-dehydrorhamnose reductase (EC 1.1.1.133)
GSU2811	-0.451836	2.53884e-06	Cytochrome c
GSU2327	-0.452922	0.0049276	Amine oxidase domain-containing protein
frx-2 GSU2708	-0.453555	0.0459525	Ferredoxin
GSU2682	-0.453588	3.24395e-08	DUF362 domain-containing protein
GSU0372	-0.454127	5.28554e-07	Sigma-54-dependent transcriptional response regulator
GSU1553	-0.45433	0.00943792	SiaC family regulatory phosphoprotein domain-containing protein
GSU3514	-0.457634	0.00213575	DUF4911 domain-containing protein
GSU0475	-0.458651	0.000951259	histidine kinase (EC 2.7.13.3)
GSU2249	-0.458823	0.00207699	Glycosyltransferase
ftn GSU1307	-0.458864	3.28991e-06	Ferritin (EC 1.16.3.2)
GSU0936	-0.459829	0.0114987	Glutamine-dependent amidotransferase, class I
GSU3488	-0.460808	0.00490497	KAP NTPase domain-containing protein
GSU0185	-0.462039	8.21466e-05	Membrane protein, putative
GSU2244	-0.468387	0.0277331	Glycosyltransferase
GSU2351	-0.468422	5.19135e-08	Cation-translocating P-type ATPase
GSU3289	-0.468487	0.000100435	Ferritin-like domain protein
GSU2983	-0.469291	0.0441414	Uncharacterized protein
fliK GSU0416	-0.469659	0.00252553	Flagellar hook-length control protein FliK
pyrR GSU1270	-0.470878	2.03581e-07	Bifunctional protein PyrR [Includes: Pyrimidine operon regulatory protein; Uracil phosphoribosyltransferase (UPRTase) (EC 2.4.2.9)]
rlmN GSU1111	-0.471987	7.67757e-05	Dual-specificity RNA methyltransferase RlmN (EC 2.1.1.192) (23S rRNA (adenine(2503)-C(2))-methyltransferase) (23S rRNA m2A2503 methyltransferase) (Ribosomal RNA large subunit methyltransferase N) (tRNA (adenine(37)-C(2))-methyltransferase) (tRNA m2A37 methyltransferase)
katG GSU2100	-0.473298	3.13429e-06	Catalase-peroxidase (CP) (EC 1.11.1.21) (Peroxidase/catalase)
GSU0617	-0.477358	1.64482e-10	NHL repeat domain lipoprotein
pyrB GSU1271	-0.477395	8.11031e-06	Aspartate carbamoyltransferase catalytic subunit (EC 2.1.3.2) (Aspartate transcarbamylase) (ATCase)
GSU0953	-0.478415	0.0459498	Lipoprotein, putative
prx-3 tpx GSU0352	-0.479223	9.00784e-05	Thiol peroxidase (Tpx) (EC 1.11.1.24) (Peroxiredoxin tpx) (Prx) (Thioredoxin peroxidase) (Thioredoxin-dependent peroxiredoxin)
xapB GSU1499	-0.479251	0.00260469	Membrane protein, putative
pta GSU2706	-0.480808	7.40924e-06	Phosphate acetyltransferase (EC 2.3.1.8) (Phosphotransacetylase)
GSU3600	-0.481523	0.0130733	Uncharacterized protein
flgD GSU0417	-0.48254	0.0117071	Basal-body rod modification protein FlgD
GSU2329	-0.483765	0.000883493	Cyclopropane-fatty-acyl-phospholipid synthase
GSU3138	-0.484326	0.000349375	histidine kinase (EC 2.7.13.3)
GSU1664	-0.484507	0.0192196	DUF309 domain-containing protein
GSU2892	-0.485244	0.00848568	Uncharacterized protein
GSU1552	-0.487192	0.000229782	Histidine kinase
GSU3462	-0.48734	2.93792e-06	Lipoprotein, putative
cheY40H-2 GSU2219	-0.490444	0.000217378	Response receiver CheY associated with MCPs of class 40H
GSU3504	-0.491356	0.0105399	WYL domain-containing protein
GSU0164	-0.494674	0.0311419	Uncharacterized protein
GSU3151	-0.495875	4.09129e-05	Lipoprotein
GSU2250	-0.496623	0.0221244	Glycosyltransferase, group 1 family protein
GSU3024	-0.496632	0.00523848	Spore protein YkvP/CgeB glycosyl transferase-like domain-containing protein
GSU0076	-0.497775	0.000100751	DUF1990 domain-containing protein
GSU1796	-0.498514	0.00189029	DHH domain phosphoesterase, putative
GSU0908	-0.499806	0.0358278	MoaD family protein
pilV-1 GSU1063	-0.500181	0.012669	Type IV pilus minor pilin PilV
cydB GSU1641	-0.500278	3.59829e-05	Cytochrome bd menaquinol oxidase, subunit II
GSU1359	-0.501681	1.52532e-05	Helicase, DUF3427-containing, putative
GSU1512	-0.501994	0.00425776	Amine oxidase domain-containing protein
GSU0418	-0.503454	0.0250409	Flagellar protein
dinB GSU0043	-0.503675	0.037699	DNA polymerase IV (Pol IV) (EC 2.7.7.7)
ehrA-2 GSU0734	-0.507404	0.000160228	Ech-hydrogenase-related complex, NuoL-like integral membrane lipoprotein subunit
GSU0224	-0.507821	1.24928e-05	Cupin superfamily barrel domain protein
GSU3503	-0.508033	0.000389171	Uncharacterized protein
GSU2534	-0.509501	0.0315224	Response receiver sensor diguanylate cyclase, PAS domain-containing
GSU0182	-0.509917	0.0245164	Lipoprotein, putative
GSU0912	-0.510033	0.000125394	Uncharacterized protein
etfA GSU2796	-0.51023	3.47503e-08	Electron transfer flavoprotein subunit alpha (Electron transfer flavoprotein large subunit)
lpdA-3 GSU3424	-0.511161	5.57435e-07	Mercuric reductase (EC 1.16.1.1) (Hg(II) reductase)
GSU3251	-0.511185	9.62409e-06	DUF1722 domain-containing protein
GSU0163	-0.511842	0.0121115	Transcriptional regulator
fliI GSU0413	-0.511846	0.0104081	Flagellum-specific ATPase FliI
GSU0702	-0.513215	8.06229e-05	Lipoprotein cytochrome c
GSU3540	-0.51568	3.19884e-09	TPR domain protein
GSU3552	-0.520156	2.2471e-05	Uncharacterized protein
flgI GSU3047	-0.520767	0.00222776	Flagellar P-ring protein (Basal body P-ring protein)
lexA1 lexA-1 GSU0041	-0.520782	0.00025784	LexA repressor 1 (EC 3.4.21.88)
fliG GSU0411	-0.522272	0.00200357	Flagellar motor switch protein FliG
GSU3404	-0.524528	1.13592e-09	Amino acid ABC transporter, ATP-binding protein
GSU0517	-0.525103	6.68526e-06	Nucleotidyltransferase DUF294, putative
GSU0279	-0.52523	0.00100116	Cadherin domain/calx-beta domain protein
GSU0915	-0.528403	0.00201793	Uncharacterized protein
GSU1194	-0.534078	0.000834328	Transporter, RhtB family
GSU3356	-0.534228	9.89424e-06	diguanylate cyclase (EC 2.7.7.65)
GSU2315	-0.535508	0.0479976	Phosphate-starvation-inducible E-like protein
fimU GSU2037	-0.53554	1.42892e-05	Type IV pilus minor pilin FimU
GSU0217	-0.53641	5.89237e-08	Nitroreductase-like family 3 protein
citX GSU0807	-0.537018	0.0416433	citrate lyase holo-[acyl-carrier protein] synthase (EC 2.7.7.61)
GSU0549	-0.539729	0.00302442	SAM-dependent methyltransferase, putative
GSU3593	-0.539735	0.0289981	CHAT domain-containing protein
cysE-2 GSU1960	-0.541194	0.0323355	Serine acetyltransferase (EC 2.3.1.30)
GSU1654	-0.541284	3.94738e-09	Response receiver-modulated cyclic diguanylate phosphodiesterase
GSU1036	-0.541947	6.96021e-06	histidine kinase (EC 2.7.13.3)
GSU3519	-0.542535	0.0351155	Cold shock DNA/RNA-binding protein
ppk-2 GSU0728	-0.542569	2.40532e-07	Polyphosphate-dependent AMP kinase
GSU1431	-0.542632	3.31791e-08	Kinase, putative
GSU3152	-0.543053	1.17764e-06	PAS domain protein
GSU1370	-0.543367	3.00965e-11	Oxidoreductase, aldo/keto reductase family
GSU1510.1	-0.543473	0.00202352	Glycosyltransferase
GSU1728	-0.544582	1.02306e-07	Radical SAM domain iron-sulfur cluster-binding oxidoreductase, putative
GSU1377	-0.549896	6.32015e-06	Enoyl-CoA hydratase/isomerase
GSU0911	-0.55251	0.00178096	Iron-sulfur cluster-binding oxidoreductase
GSU3263	-0.553563	0.0105399	Response regulator, PilZ domain-containing
GSU1955	-0.555384	0.00529904	Adenylyltransferase, putative
GSU1376	-0.556623	1.89489e-05	DUF169 domain-containing protein
GSU2625	-0.558392	0.00109739	Helix-turn-helix transcriptional regulator, ArsR family
GSU0910	-0.559739	0.00106836	Aldehyde:ferredoxin oxidoreductase, tungsten-containing
cheY64H-1 GSU0403	-0.565038	0.0114208	Response receiver CheY associated with MCPs of classes 40H and 40+24H
pilL GSU2039	-0.565623	0.000320664	Type IV pilus assembly protein PilL
ybhF-N GSU3608	-0.567815	0.000226821	ABC transporter, ATP-binding protein
GSU1958	-0.568578	0.0297276	Polysaccharide deacetylase domain protein
GSU0968	-0.568637	1.29433e-09	Bacterial repeat domain-containing protein
cheW40H-2 GSU2218	-0.571408	2.3489e-06	Chemotaxis protein CheW
cls-2 GSU3372	-0.572701	1.69554e-09	Cardiolipin synthase (EC 2.7.8.-)
GSU2742	-0.573879	7.35151e-07	Surface-adhesin protein E-like domain-containing protein
GSU2726	-0.578395	3.12288e-06	Outer membrane channel
GSU0802	-0.578754	0.000118979	Oxidoreductase, short-chain dehydrogenase/reductase family
pepA GSU0332	-0.579289	2.17794e-06	Probable cytosol aminopeptidase (EC 3.4.11.1) (Leucine aminopeptidase) (LAP) (EC 3.4.11.10) (Leucyl aminopeptidase)
omcM GSU2294	-0.58017	0.0325935	Cytochrome c
GSU1682	-0.580273	0.00327198	Lipoprotein, putative
rtcB GSU1684	-0.580785	1.28748e-08	tRNA-splicing ligase RtcB (EC 6.5.1.-)
GSU2755	-0.581556	2.062e-08	histidine kinase (EC 2.7.13.3)
GSU1354	-0.581695	0.00392311	Toxin, RelE family
GSU2188	-0.582103	0.00135378	ABC transporter, ATP-binding protein
cpkA GSU2487	-0.582218	8.91718e-11	Carbamate kinase
GSU2309	-0.587708	5.15195e-07	Metal-dependent hydrolase, beta-lactamase superfamily
tssC GSU3173	-0.590006	0.00268945	Type VI secretion system needle sheath protein TssC
GSU2074	-0.591113	1.95991e-07	Peptidylprolyl cis-trans isomerase, PpiC-type
GSU0888	-0.593593	0.039243	Uncharacterized protein
GSU1365	-0.595076	0.00431056	Type II restriction endonuclease, zinc finger
GSU0202	-0.595473	1.73596e-06	Dehydrogenase molybdenum cofactor insertion protein
GSU2330	-0.599041	0.000108488	DUF2878 domain-containing protein
GSU1039	-0.600081	0.000105435	Sigma-54-dependent sensor transcriptional response regulator, PAS domain-containing
xapE GSU1502	-0.600725	0.0013604	Phosphoglycosyl-diphosphate--polyprenyl-phosphate phosphoglycosyltransferase, putative
GSU2789	-0.601385	1.96577e-14	histidine kinase (EC 2.7.13.3)
GSU1544	-0.603447	0.0164368	Lipoprotein
GSU2675	-0.605643	1.09989e-06	C1 family peptidase domain protein
GSU3342	-0.607134	4.68979e-18	VWFA superfamily protein
GSU3428	-0.607156	0.00132869	Cytochrome c, 1 heme-binding site
GSU0930	-0.607203	1.36106e-05	Three rhodanese homology domain protein, selenocysteine-containing
GSU0198	-0.607401	0.00251415	Lipoprotein, putative
corA-1 corA GSU1399	-0.608918	0.00442657	Magnesium transport protein CorA
GSU3019	-0.611851	1.49521e-05	Dehydrogenase, E1 protein, alpha and beta subunits
mosC GSU3145	-0.613956	0.000901801	Molybdopterin sulfurtransferase MOSC domain protein
GSU2887	-0.616406	3.32165e-11	Lipoprotein cytochrome c
flhG GSU3054	-0.618475	0.0043433	Flagellar biogenesis ATPase FlhG
GSU0473	-0.618921	1.64235e-08	Helix-turn-helix transcriptional regulator, putative
GSU2404	-0.619038	0.000686279	Pentapeptide repeat domain protein
GSU2355	-0.619992	8.78878e-06	Uncharacterized protein
ppcA GSU0612	-0.621217	0.0073635	Cytochrome c
GSU1208	-0.622255	6.06932e-07	Membrane protein, UPF0126 and UPF0126 domain-containing
GSU0181	-0.622582	0.00594025	Peptidoglycan L,D-transpeptidase lipoprotein, YkuD family, TPR domain-containing
GSU1050	-0.626155	0.00597016	histidine kinase (EC 2.7.13.3)
GSU2590	-0.628635	0.0143736	Restriction endonuclease type IV Mrr domain-containing protein
GSU1962	-0.62866	0.00580671	Glycosyltransferase
GSU0200	-0.628876	1.27204e-07	Aerobic-type carbon monoxide dehydrogenase, small subunit-like protein
xapD GSU1501	-0.6289	1.18502e-06	ABC transporter, ATP-binding protein
GSU2905	-0.630024	4.96745e-09	Radical SAM domain iron-sulfur cluster-binding oxidoreductase
GSU1957	-0.632956	0.0102998	Glycosyltransferase, WbnK-like family
GSU1614	-0.635733	5.7535e-05	Rossmann fold nucleotide-binding protein
GSU3150	-0.63583	0.00104418	HPP family protein
GSU2325	-0.636359	6.48955e-06	Cation-translocating P-type ATPase
acnB GSU1660	-0.638068	1.00368e-05	Aconitate hydratase B (EC 4.2.1.3) (EC 4.2.1.99) (2-methylisocitrate dehydratase)
omcL GSU2204	-0.640546	0.00349489	Outer membrane channel cytochrome c, 1 heme-binding site
GSU1500	-0.641735	0.000294654	Tetratricopeptide repeat protein
prkA GSU3341	-0.642127	1.56742e-11	Protein serine/threonine kinase PrkA
nuoA2 GSU3445	-0.642258	0.000150216	NADH-quinone oxidoreductase subunit A 2 (EC 7.1.1.-) (NADH dehydrogenase I subunit A 2) (NDH-1 subunit A 2) (NUO1 2)
GSU1954	-0.642334	0.00993098	O-antigen polymerase, putative
GSU0715	-0.642399	9.07543e-06	N-acetylmuramoyl-L-alanine amidase
ehrD GSU0742	-0.643573	0.00017172	Ech-hydrogenase-related complex, HyfF-like integral membrane subunit
GSU0471	-0.644142	0.000281739	histidine kinase (EC 2.7.13.3)
flgB GSU0407	-0.64418	0.0112557	Flagellar basal body rod protein FlgB
GSU0716	-0.649476	2.74846e-08	Peptidase, C14 family
mscS-2 GSU2316	-0.649951	0.000136994	Small-conductance mechanosensitive ion channel
GSU0119	-0.651127	8.07914e-08	Glyoxalase/bleomycin resistance protein/dioxygenase superfamily protein
mscL GSU2794	-0.651465	3.38004e-10	Large-conductance mechanosensitive channel
usp-1 GSU0515	-0.652184	6.32015e-06	Universal stress protein Usp
gapA GSU1629	-0.654861	1.99347e-07	Glyceraldehyde-3-phosphate dehydrogenase (EC 1.2.1.-)
mcp30H GSU3156	-0.655164	0.0344375	Methyl-accepting chemotaxis sensory transducer, class 30H
GSU2362	-0.657769	4.5427e-08	Winged helix-turn-helix transcriptional regulator, MarR family
GSU2199	-0.658052	4.41368e-05	DUF3373 domain-containing protein
GSU3025	-0.661276	3.0829e-05	ADP-heptose--lipopolysaccharide heptosyltransferase, putative
GSU1740	-0.663087	0.00793769	Cytochrome c, 1 heme-binding site
fliD GSU3037	-0.66349	0.000233038	Flagellar hook-associated protein 2 (HAP2) (Flagellar cap protein)
GSU0853	-0.664768	1.07737e-05	Transporter, DUF21, CBS domain pair and CorC_HlyC domain-containing, putative
GSU3427	-0.665546	8.61281e-05	Lipoprotein, putative
GSU1007	-0.667663	8.2666e-12	Sensor cyclic diguanylate phosphodiesterase, GAF and GAF domain-containing
GSU0415	-0.668779	0.00182596	Magnesium transporter MgtE intracellular domain-containing protein
aroK GSU2026	-0.670225	0.0021024	Shikimate kinase (SK) (EC 2.7.1.71)
flhF GSU3055	-0.671206	0.00897989	Flagellar biosynthesis protein FlhF
GSU0714	-0.671619	1.20065e-05	Uncharacterized protein
GSU1087	-0.674042	1.60116e-07	Phasin superfamily protein
GSU1956	-0.676524	0.0454759	Acetyltransferase, GNAT family
GSU1038	-0.678694	1.06169e-06	histidine kinase (EC 2.7.13.3)
moaA GSU3146	-0.683493	8.85469e-11	GTP 3',8-cyclase (EC 4.1.99.22) (Molybdenum cofactor biosynthesis protein A)
xapG GSU1504	-0.684542	8.4706e-05	Transport permease protein
GSU1362	-0.686414	0.0110449	Uncharacterized protein
GSU2612	-0.686826	4.62414e-08	Rubrerythrin
secG GSU1627	-0.688619	2.71065e-09	Protein-export membrane protein SecG
GSU3016	-0.690489	0.00115706	Metalloprotease domain protein, M6 family
GSU2743	-0.690579	1.65444e-12	Cytochrome c, 1 heme-binding site
GSU2486	-0.693675	1.30158e-12	GTPase
GSU1676	-0.695419	9.03662e-05	ABC transmembrane type-1 domain-containing protein
GSU0201	-0.69746	7.1912e-08	Aerobic-type carbon monoxide dehydrogenase, large subunit-like protein
GSU0818	-0.698495	3.55894e-09	Aldehyde dehydrogenase family 11 protein
GSU2904	-0.70195	2.27936e-07	Iron-sulfur cluster-binding oxidoreductase
fliH GSU0412	-0.703138	0.00762094	Flagellar assembly protein FliH
GSU0735	-0.705204	5.27392e-06	Helix-turn-helix transcriptional regulator, MerR family, PTSIIA domain-containing
GSU2906	-0.705986	5.81842e-06	Cupin superfamily barrel domain protein
etfB GSU2797	-0.707971	4.94601e-14	Electron transfer flavoprotein, beta subunit
GSU2560	-0.713521	0.000238574	CHAD domain protein
GSU2581	-0.714713	0.00217479	Sigma-54-dependent transcriptional response regulator
GSU0105	-0.717165	0.00219659	Cytochrome c
GSU2583	-0.723466	3.70581e-08	Amidohydrolase, YcaC-related protein
yyaL GSU1171	-0.724937	4.56021e-06	Thioredoxin domain protein YyaL
GSU0880	-0.73089	2.8055e-07	Molybdopterin-binding iron-sulfur cluster-binding oxidoreductase MopB-3
GSU3403	-0.733031	7.09434e-14	Outer membrane channel, OmpJ-related protein
GSU0188	-0.733371	0.00191262	MFS transporter
metXA GSU2462	-0.733955	2.29303e-13	Homoserine O-acetyltransferase (HAT) (EC 2.3.1.31) (Homoserine transacetylase) (HTA)
GSU2829	-0.73667	1.05306e-05	Deoxyribodipyrimidine photo-lyase (EC 4.1.99.3) (DNA photolyase)
GSU1745	-0.737284	3.29018e-12	Peptidoglycan-binding protein, OmpA family
GSU0263	-0.737532	0.0204961	Uncharacterized protein
mcp40H-14 GSU2579	-0.739201	0.0421245	Methyl-accepting chemotaxis sensory transducer, class 40H
cheV GSU0879	-0.739685	0.0228009	Response receiver scaffold protein CheV
xapA GSU1498	-0.739898	9.44691e-09	Membrane protein, putative
cheX64H GSU0404	-0.740285	2.96778e-07	Protein phosphoaspartate phosphatase CheX associated with MCPs of classes 40H and 40+24H
flhA GSU3056	-0.743548	9.65417e-05	Flagellar biosynthesis protein FlhA
GSU2775	-0.744604	5.9403e-05	Uncharacterized protein
GSU1147	-0.744967	3.15622e-06	SsuA/THI5-like domain-containing protein
GSU0194	-0.746172	3.3586e-10	ADP-ribosylglycohydrolase-related protein
csrA GSU3041	-0.748851	0.0328375	Translational regulator CsrA
GSU2735	-0.75034	1.53215e-07	Transcriptional regulator, TetR family
GSU0277	-0.751198	9.15947e-05	ABC transporter, ATP-binding/membrane protein
GSU0711	-0.752406	5.29364e-05	Endonuclease/exonuclease/phosphatase family protein
GSU2317	-0.755512	1.75934e-06	Membrane protein, TrkA-C domain pair-containing
GSU0443	-0.756449	2.42604e-09	Ribonuclease D, putative
GSU2154	-0.757689	0.0546527	PD-(D/E)XK endonuclease-like domain-containing protein
GSU0077	-0.75894	1.79452e-07	Uncharacterized protein
GSU2073	-0.759503	6.0256e-14	Dystroglycan-type cadherin-like domain repeat protein
GSU2902	-0.759811	4.20326e-06	Uncharacterized protein
fliN GSU0422	-0.769582	0.00642216	Flagellar motor switch protein FliN
GSU2385	-0.770848	0.0136799	DUF1638 domain-containing protein
GSU0357	-0.772331	1.56596e-10	nitrite reductase (cytochrome; ammonia-forming) (EC 1.7.2.2)
GSU3426	-0.775496	6.63169e-06	NlpC/P60 domain-containing protein
GSU0078	-0.780305	4.24974e-11	PilZ domain protein
GSU2901	-0.780319	2.50838e-06	Membrane protein, putative
ehrS GSU0745	-0.782047	2.98061e-14	Ech-hydrogenase-related complex, small subunit
GSU0405	-0.784326	3.87806e-05	Response regulator
xapF GSU1503	-0.785196	6.94777e-07	Processive diacylglycerol beta-glycosyltransferase (Beta-monoglycosyldiacylglycerol synthase)
yedY GSU2723	-0.785309	2.35952e-08	Periplasmic sulfoxide reductase, catalytic subunit, molybdopterin-binding protein
GSU1146	-0.786895	3.77196e-07	Lipoprotein, putative
GSU3357	-0.787852	6.42249e-12	histidine kinase (EC 2.7.13.3)
GSU1414	-0.789253	1.00985e-13	histidine kinase (EC 2.7.13.3)
GSU2792	-0.789612	6.2993e-07	SAM-dependent methyltransferase, putative
GSU0972	-0.789834	2.20201e-13	ATPase, AAA family
bkdF GSU2656	-0.79229	1.09277e-08	Dihydrolipoamide acetyltransferase component of pyruvate dehydrogenase complex (EC 2.3.1.-)
GSU0048	-0.793129	0.0018386	Integrase
fdhD fdhD/mobA-2 mobA GSU0780	-0.793611	6.037e-05	Multifunctional fusion protein [Includes: Probable molybdenum cofactor guanylyltransferase (MoCo guanylyltransferase) (EC 2.7.7.77) (GTP:molybdopterin guanylyltransferase) (Molybdopterin-guanine dinucleotide synthase) (MGD synthase) (Molybdopterin guanylyltransferase) (Mo-MPT guanylyltransferase); Sulfur carrier protein FdhD]
GSU2732 GSU2738	-0.794459	0.00641424	Cytochrome c
fliM GSU0421	-0.798407	0.000400368	Flagellar motor switch protein FliM
GSU0386	-0.799913	9.78484e-10	UPF0758 protein GSU0386
flgN GSU3044	-0.800765	0.000550968	Flagellar biogenesis chaperone FlgN
GSU2324	-0.801521	4.9413e-09	Pyridoxamine 5'-phosphate oxidase N-terminal domain-containing protein
GSU2323	-0.804682	9.47461e-07	Uncharacterized protein
GSU3034	-0.804805	2.80116e-05	Uncharacterized protein
GSU2412	-0.807746	3.66156e-10	DAC domain-containing protein
GSU0406	-0.807923	5.52188e-08	Lipoprotein, putative
GSU3401	-0.808901	7.68715e-23	Branched-chain amino acid ABC transporter, periplasmic amino acid-binding lipoprotein, putative
GSU3035	-0.813994	3.66839e-06	Flagellar protein FlgN
ehrL GSU0743	-0.814241	3.32461e-06	Ech-hydrogenase-related complex, large subunit
GSU0713	-0.814711	1.39528e-08	Uncharacterized protein
GSU0804	-0.814776	5.61761e-08	NAD(P)H dehydrogenase (quinone) (EC 1.6.5.2) (Flavoprotein WrbA) (NAD(P)H:quinone oxidoreductase) (NQO)
GSU0075	-0.818924	4.33645e-08	SDR_a2 family oxidoreductase, putative
GSU1513	-0.820231	0.00237317	SAM-dependent methyltransferase, type 11
GSU2512	-0.821074	4.20326e-06	DUF5666 domain-containing protein
GSU3349	-0.821415	3.38396e-08	Kynurenine formamidase (EC 3.5.1.9)
GSU2320	-0.821962	3.29659e-07	Chalcone isomerase domain-containing protein
GSU0590	-0.822071	1.60774e-10	Menaquinol oxidoreductase
GSU1360	-0.823849	7.87024e-05	Sir2 superfamily protein
GSU2357	-0.824452	8.10798e-12	Mechanosensitive ion channel family protein
GSU1342	-0.827705	6.65292e-11	Helix-turn-helix transcriptional regulator, LysR family
GSU0699	-0.835362	1.28256e-10	Cyclic diguanylate phosphodiesterase
GSU0978	-0.835673	8.24133e-06	DUF6760 domain-containing protein
mcp34H-11 GSU1303	-0.838423	0.000484649	Methyl-accepting chemotaxis sensory transducer, class 34H
GSU3033	-0.844836	6.1108e-05	PilZ domain protein
lpdA-4 GSU1315	-0.852213	6.31808e-12	Dihydrolipoamide dehydrogenase
GSU3402	-0.857497	5.86053e-08	Uncharacterized protein
ackA GSU2707	-0.861057	7.43357e-28	Acetate kinase (EC 2.7.2.1) (Acetokinase)
ompJ GSU3304	-0.86266	3.52194e-33	Outer membrane channel OmpJ
GSU0186	-0.866448	3.93066e-11	DUF1579 domain-containing protein
GSU2584	-0.871459	9.73009e-07	Lipoprotein, putative
GSU1209	-0.877211	1.81912e-12	DUF4197 domain-containing protein
GSU1400	-0.878097	3.19884e-09	Sensor diguanylate cyclase, PAS domain-containing
GSU0472	-0.878717	1.84845e-11	SRPBCC domain protein
GSU0516	-0.880179	3.67958e-13	TIM alpha/beta-barrel protein
ppsA GSU0803	-0.884947	1.45844e-11	Phosphoenolpyruvate synthase (PEP synthase) (EC 2.7.9.2) (Pyruvate, water dikinase)
GSU1727	-0.885206	3.41723e-12	Zinc finger transcriptional regulator, TraR/DksA family
fliE GSU0409	-0.888889	0.000394862	Flagellar hook-basal body complex protein FliE
GSU0712	-0.890295	3.89165e-07	Lipoprotein
GSU2094	-0.894061	0.0408837	Response receiver-modulated cyclic diguanylate phosphodiesterase
GSU0989	-0.896039	8.5206e-16	NHL repeat domain protein
GSU3137	-0.896377	8.93341e-23	Cytochrome c
mcp40H-9 GSU1035	-0.896622	9.81653e-07	Methyl-accepting chemotaxis sensory transducer, class 40H
GSU0987	-0.89692	1.89669e-15	Baseplate protein J-like domain-containing protein
GSU0385	-0.899239	3.78703e-13	NAD-dependent nucleoside diphosphate-sugar epimerase/dehydratase
GSU1744	-0.899582	5.15195e-07	OmpA-like domain-containing protein
GSU2326	-0.900894	1.23607e-09	Outer membrane lipoprotein Blc
GSU2793	-0.903101	2.28773e-18	Uncharacterized protein
GSU0139	-0.903964	0.0306996	DUF2269 domain-containing protein
GSU0988	-0.905266	1.41324e-14	Baseplate protein J-like domain-containing protein
flgK GSU3043	-0.907421	5.93766e-09	Flagellar hook-associated protein 1 (HAP1)
GSU0358	-0.912852	3.87972e-08	Periplasmic nitrate reductase, iron-sulfur cluster-binding subunit, putative
xapH GSU1505	-0.916561	4.52835e-08	ABC transporter, ATP-binding protein
GSU0193	-0.917792	1.00435e-13	Glucose/sorbosone dehydrogenase-like lipoprotein
kup2 GSU2485	-0.9233	1.37593e-26	Probable potassium transport system protein Kup 2
GSU0973	-0.924382	3.18484e-10	Pvc16 N-terminal domain-containing protein
GSU0719	-0.926455	1.85676e-13	Alpha/beta hydrolase
GSU0980	-0.92698	3.12552e-14	Uncharacterized protein
treZ GSU2358	-0.931611	3.65169e-24	Malto-oligosyltrehalose trehalohydrolase (MTHase) (EC 3.2.1.141) (4-alpha-D-((1->4)-alpha-D-glucano)trehalose trehalohydrolase) (Maltooligosyl trehalose trehalohydrolase)
GSU0810	-0.933464	1.19906e-13	Peptidoglycan-binding outer membrane protein, OMP_b-brl, OmpA and OmpA domain-containing
GSU0696	-0.935409	1.52858e-09	Oxidoreductase, short-chain dehydrogenase/reductase family
GSU0736	-0.937341	1.95184e-15	mRNA interferase (EC 3.1.-.-)
GSU0974	-0.940031	4.61182e-24	Carboxypeptidase regulatory-like domain-containing protein
GSU2776	-0.942487	3.10106e-06	Lipoprotein
mcp40H-12 GSU0401	-0.944993	3.28991e-06	Methyl-accepting chemotaxis sensory transducer, class 40H
GSU2592	-0.945205	0.00565971	TIR domain-containing protein
GSU1726	-0.949067	0.0225388	Polymerase nucleotidyl transferase domain-containing protein
fdnT tatA GSU0781	-0.952076	0.000594111	Sec-independent protein translocase protein TatA
GSU0709	-0.953849	1.02325e-11	KAP NTPase domain-containing protein
flgL GSU3042	-0.957453	8.07058e-09	Flagellar hook-filament junction protein FlgL
GSU2359	-0.958486	2.07475e-23	Glycoside hydrolase, family 57, DUF3536 domain-containing
GSU3617	-0.959247	1.13043e-11	Uncharacterized protein
GSU0895	-0.961067	1.00452e-17	diguanylate cyclase (EC 2.7.7.65)
GSU0834	-0.961696	0.0533964	Uncharacterized protein
GSU1663	-0.963619	3.2452e-11	Uridine phosphorylase (EC 2.4.2.3)
GSU1511	-0.963942	0.00016651	Glycosyltransferase
xapI GSU1506	-0.964521	2.54834e-13	SAM-dependent methyltransferase, FkbM family
GSU1615	-0.971616	1.94602e-07	Redox-active membrane protein
GSU1556	-0.973086	8.53248e-14	Lipoprotein, putative
GSU1944	-0.973188	2.01189e-05	PEP motif-containing protein, putative exosortase substrate
ihfB-1 GSU1746	-0.976572	6.39451e-17	Integration host factor, beta subunit
GSU0737	-0.978075	2.66547e-07	Antitoxin
fliS GSU3036	-0.9783	1.81288e-08	Flagellar secretion chaperone FliS
GSU1538	-0.978697	7.99656e-12	Cytochrome c
GSU1072	-0.979677	0.0499548	Helix-turn-helix transcriptional regulator, IclR family
flgM GSU3045	-0.983273	4.1632e-06	Negative regulator of flagellin synthesis (Anti-sigma-28 factor)
GSU2667	-0.983464	1.70473e-17	histidine kinase (EC 2.7.13.3)
GSU0591	-0.983663	1.20963e-17	histidine kinase (EC 2.7.13.3)
GSU0977	-0.987722	1.99615e-10	Secreted protein
GSU3371	-0.991964	5.32337e-18	TIM barrel protein, AP endonuclease family 2/xylose isomerase-like family
GSU0991	-0.992545	1.04347e-21	Glycosyltransferase, ExpC-like family
GSU1510	-0.99268	6.04995e-07	Glycosyltransferase
GSU2202	-0.996968	0.000262096	Helix-turn-helix transcriptional regulator, LysR family
fliC GSU3038	-0.997004	1.13426e-09	Flagellin
GSU2360	-0.998748	6.38488e-42	Maltooligosyltrehalose synthase
GSU0985	-1.00223	0.000123436	PAAR motif-containing protein
bkdB GSU2655	-1.00703	1.03309e-12	Branched-chain 2-oxoacid dehydrogenase complex, E1 protein, beta subunit, putative
GSU0931	-1.0073	1.84415e-16	Rhodanese homology domain and YceI domain protein
fliW GSU3040	-1.00763	4.03488e-06	Flagellar assembly factor FliW
GSU0767	-1.01508	3.66623e-14	Outer membrane channel, putative
GSU1361	-1.01554	2.66667e-13	Piwi domain protein
GSU2668	-1.02241	0.000386118	Uncharacterized protein
cydA GSU1640	-1.02628	0.0377354	Cytochrome bd menaquinol oxidase, subunit I
GSU1509	-1.02934	3.66839e-06	Glycosyltransferase
GSU3018	-1.02967	9.1633e-06	SAM-dependent methyltransferase
GSU2907	-1.03287	2.41738e-13	Membrane protein DUF318
flgC GSU0408	-1.03835	2.42534e-07	Flagellar basal-body rod protein FlgC
GSU0979	-1.04267	2.63331e-16	Phage tail tube protein gp19, putative
nifD GSU2820	-1.04366	0.00603891	Nitrogenase protein alpha chain (EC 1.18.6.1)
GSU1947	-1.05296	2.40543e-09	Uncharacterized protein
bkdA GSU2654	-1.06015	2.3824e-25	Pyruvate dehydrogenase E1 component subunit alpha (EC 1.2.4.1)
GSU2319	-1.06296	3.08745e-10	Lipoprotein
GSU1683	-1.06752	5.60352e-11	DUF327 domain-containing protein
treS GSU2361	-1.0702	2.08535e-56	Maltokinase (EC 2.7.1.175) (EC 5.4.99.16) (Maltose alpha-D-glucosyltransferase) (Maltose-1-phosphate synthase)
GSU2791	-1.07044	1.58948e-28	UPF0145 protein GSU2791
GSU2321	-1.0705	1.09691e-07	DUF1475 domain-containing protein
GSU0975	-1.07115	1.13739e-18	Phage tail sheath protein, putative
GSU2801	-1.07272	1.57871e-13	Cytochrome c
tssD GSU3174	-1.074	0.0173027	Type VI secretion system needle tube protein TssD
GSU2903	-1.07451	2.81536e-13	ABC transporter, periplasmic substrate-binding lipoprotein
GSU0982	-1.08044	2.58503e-17	Phage protein D, putative
GSU3425	-1.08132	4.64691e-13	DUF2336 domain-containing protein
GSU0791	-1.08534	9.67537e-09	YkgJ family cysteine cluster protein
moaB GSU2705	-1.08785	5.12393e-27	Molybdopterin adenylyltransferase (EC 2.7.7.75)
GSU0976	-1.08809	2.82526e-11	Phage tail tube protein gp19, putative
rsmE GSU0446	-1.09105	3.27982e-12	Ribosomal RNA small subunit methyltransferase E (EC 2.1.1.193)
GSU0990	-1.09396	2.63352e-26	Helix-hairpin-helix DNA-binding motif class 1 domain-containing protein
GSU3305	-1.09513	1.17325e-08	Uncharacterized protein
GSU3350	-1.10043	9.3713e-24	Sensor histidine kinase response receiver diguanylate cyclase
GSU3351	-1.10371	4.26668e-23	Nmd3 N-terminal domain-containing protein
pilA-C GSU1497	-1.10373	1.35542e-13	Geopilin domain 2 protein
GSU1669	-1.105	0.0181079	DUF2007 domain-containing protein
GSU0992	-1.10942	2.22923e-20	Uncharacterized protein
GSU2911	-1.11062	2.14575e-15	Right handed beta helix domain-containing protein
GSU2669	-1.1123	2.75075e-18	histidine kinase (EC 2.7.13.3)
GSU0986	-1.12175	5.10409e-10	Phage baseplate outer wedge protein (Acidic lysozyme), putative
GSU2908	-1.12307	1.70847e-14	ResB-like family cytochrome c biogenesis protein
GSU0852	-1.12837	2.04745e-05	Lipoprotein, putative
GSU2788	-1.13341	1.27293e-21	OsmC family protein
GSU1661	-1.13696	2.26676e-10	Lipoprotein
pilA-N GSU1496	-1.1389	3.85756e-05	Geopilin domain 1 protein
GSU3224	-1.13924	7.189e-05	TIGR03016 family PEP-CTERM system-associated outer membrane protein
GSU0981	-1.14484	1.1418e-23	LysM domain-containing protein
GSU2622	-1.14516	1.85348e-28	Sensor cyclic diguanylate phosphodiesterase, HAMP and GAF domain-containing, putative heme-binding site
GSU1018	-1.15479	1.12677e-09	Uncharacterized protein
moeA GSU2703	-1.15668	2.22177e-48	Molybdopterin molybdenumtransferase (EC 2.10.1.1)
GSU0720	-1.15823	3.05838e-23	Desulfoferrodoxin, putative
GSU2322	-1.15867	1.28293e-09	Polyketide cyclase
GSU2016	-1.15914	4.56658e-24	Sensor diguanylate cyclase/phosphodiesterase, PAS domain-containing
GSU0444	-1.16005	1.32237e-18	Zinc ribbon domain-containing protein
GSU2968	-1.16225	1.92073e-17	Uncharacterized protein
GSU2318	-1.17178	9.62629e-15	Cyclopropane-fatty-acyl-phospholipid synthase, putative
GSU2586	-1.1759	2.87944e-09	Bacterial repeat domain-containing protein
xapJ GSU1507	-1.17911	1.66652e-08	ADP-heptose--lipopolysaccharide heptosyltransferase, putative
sixA GSU2562	-1.18098	1.07296e-11	Protein phosphohistidine phosphatase SixA, putative
GSU1308	-1.18795	1.63999e-06	DUF1450 domain-containing protein
GSU0710	-1.18965	2.69697e-10	CpxP superfamily protein
GSU2937	-1.19126	1.00152e-13	Cytochrome c
GSU2488	-1.19184	5.63619e-24	Arginine dihydrolase ArgZ/ArgE-like C-terminal second subdomain domain-containing protein
GSU0983	-1.19506	1.42694e-12	Phage tail spike protein, putative
GSU3014	-1.21523	1.02751e-16	Metal-dependent phosphohydrolase, HDOD domain-containing
GSU2114	-1.22497	0.0188106	Uncharacterized protein
GSU2293	-1.23444	0.0181364	Uncharacterized protein
GSU0619	-1.2439	1.03168e-21	TIGR03016 family PEP-CTERM system-associated outer membrane protein
GSU3225	-1.24773	0.00168937	NHL repeat domain lipoprotein
moaC GSU2704	-1.25755	6.0907e-26	Cyclic pyranopterin monophosphate synthase (EC 4.6.1.17) (Molybdenum cofactor biosynthesis protein C)
GSU2909	-1.25811	1.92073e-17	Lipoprotein, putative
GSU0700	-1.26137	6.94978e-19	Response receiver sensor protein serine/threonine phosphatase, PP2C family, PAS and PAS domain-containing
GSU2131	-1.26735	0.0542206	Lipoprotein
GSU2585	-1.26763	1.41294e-06	Uncharacterized protein
nifK GSU2819	-1.28685	3.54575e-05	Nitrogenase molybdenum-iron protein beta chain (EC 1.18.6.1) (Dinitrogenase)
GSU2211	-1.2897	0.0144319	Uncharacterized protein
GSU1948	-1.30812	1.30377e-10	IPT/TIG domain-containing protein
GSU2936	-1.31538	1.1761e-17	Uncharacterized protein
fliJ GSU0414	-1.32358	2.40053e-06	Flagellar FliJ protein
ompC GSU2657	-1.34763	4.64972e-13	Multicopper oxidase, manganese oxidase family
GSU0885	-1.34765	1.01177e-43	BioD and DRTGG domain protein
GSU1945	-1.3802	1.80664e-13	Repeat-containing protein
GSU2967	-1.38157	6.94136e-27	Ferritin-like domain protein
tupC GSU2702	-1.40119	1.28527e-36	Tungstate ABC transporter, ATP-binding protein
GSU0753	-1.42191	1.81627e-11	Lipoprotein, putative
GSU0195	-1.44439	9.70658e-26	Flavin and coenzyme A sequestration protein dodecin
GSU1508	-1.45802	8.40527e-09	Glycosyl hydrolase
GSU2561	-1.4665	1.16391e-08	DNA-binding protein
GSU2741	-1.48257	1.37493e-12	Transcriptional regulator, TetR family
GSU0754	-1.48818	1.19886e-33	Fibronectin type-III domain-containing protein
omcB GSU2737	-1.49186	4.31363e-30	C-type polyheme cytochrome OmcB (Outer membrane c-type cytochrome B)
GSU2733 GSU2739	-1.50113	1.08384e-53	Uncharacterized protein
GSU2910	-1.54058	1.60076e-09	Carboxypeptidase regulatory-like domain-containing protein
mcp40H-8 GSU1034	-1.58931	1.09691e-07	Nitrate/nitrite-sensing methyl-accepting chemotaxis sensory transducer, class 40H, NIT domain-containing
GSU1662	-1.59217	9.16751e-13	Uncharacterized protein
GSU2894	-1.60979	1.53508e-28	SEL1 repeat-containing protein
tpi tpiA GSU3627	-1.61272	2.08654e-83	Triosephosphate isomerase (TIM) (TPI) (EC 5.3.1.1) (Triose-phosphate isomerase)
GSU3513	-1.6144	5.99922e-16	Uncharacterized protein
GSU3571	-1.62639	0.000756916	Uncharacterized protein
tupB GSU2701	-1.62694	1.41454e-56	Tungstate ABC transporter, membrane protein
GSU0790	-1.63563	6.32124e-34	DUF2860 domain-containing protein
GSU0884	-1.64221	1.531e-32	Radical SAM domain iron-sulfur cluster-binding oxidoreductase
GSU0576	-1.65554	7.47303e-24	TPR domain protein
GSU2940	-1.66194	6.56251e-29	Rhodanese homology domain pair protein
GSU3222	-1.67372	2.74678e-07	NHL repeat domain lipoprotein
GSU2727	-1.70653	0.00050426	DUF402 domain-containing protein
GSU2895	-1.718	2.59307e-34	Uncharacterized protein
tldD GSU0896	-1.72305	1.78601e-47	Zinc protease TldD, putative modulator of DNA gyrase
omcQ GSU0592	-1.73397	5.37507e-21	Lipoprotein cytochrome c
flaG GSU3015	-1.73518	0.0110656	Flagellar protein FlaG
GSU3616	-1.73708	0.00524968	Uncharacterized protein
GSU2938	-1.75978	7.82514e-28	DUF5666 domain-containing protein
hyaL GSU0122	-1.8392	1.75587e-10	Periplasmically oriented, membrane-bound [NiFe]-hydrogenase large subunit
GSU2818	-1.8415	2.31497e-07	UPF0324 membrane protein GSU2818
omcP GSU2913	-1.85103	5.97603e-24	Cytochrome c
GSU2939	-1.85616	9.58272e-38	Outer membrane channel, putative
hyaB GSU0121	-1.85973	2.82045e-09	Periplasmically oriented, membrane-bound [NiFe]-hydrogenase b-type cytochrome subunit
pgk GSU3628	-1.86627	1.1371e-57	Phosphoglycerate kinase (EC 2.7.2.3)
GSU3223	-1.91061	6.28527e-06	Cytochrome c
GSU0672	-1.91422	3.16474e-34	Cytidylate kinase-like domain protein
omcE GSU0618	-1.93998	4.00531e-49	Cytochrome c
aplB GSU1070	-1.96935	0.00324663	Sodium/solute symporter family protein
GSU3541	-1.97314	9.82416e-06	Uncharacterized protein
GSU0789	-1.97582	5.45699e-37	Response regulator, putative
GSU2914	-1.98353	1.27932e-49	NHL repeat domain protein
GSU2640	-1.99121	8.49614e-65	Roadblock/LAMTOR2 domain-containing protein
omcO GSU2912	-2.01159	1.65732e-48	Cytochrome c
GSU2354	-2.02664	4.64826e-12	Helix-turn-helix transcriptional regulator, IclR family
hyaS GSU0123	-2.03517	1.81587e-34	Periplasmically oriented, membrane-bound [NiFe]-hydrogenase small subunit
omcN GSU2898	-2.12945	1.16241e-69	Lipoprotein cytochrome c
GSU2899	-2.14382	5.98242e-43	Lipoprotein cytochrome c
fdnI GSU0779	-2.16031	4.96576e-07	Periplasmically oriented, membrane-bound formate dehydrogenase, b-type cytochrome subunit, putative
aplC GSU2352	-2.16535	2.38471e-12	Sodium/solute symporter family protein
GSU2641	-2.18183	1.42158e-81	PATAN domain GTPase-activating protein, putative
nikMN GSU1279	-2.1932	0.000233298	Nickel ABC transporter, membrane protein NikMN
hyaP GSU0120	-2.26119	7.34259e-25	Periplasmically oriented, membrane-bound [NiFe]-hydrogenase maturation protease
GSU3629	-2.28162	1.64137e-07	Uncharacterized protein
GSU2010	-2.31225	4.58811e-29	CBS domain pair-containing protein
GSU2353	-2.31884	9.47463e-14	DUF485 domain-containing protein
GSU2896	-2.34764	2.36171e-87	Ankyrin repeat protein
GSU1071	-2.34855	9.79634e-08	DUF485 domain-containing protein
moaE GSU2699	-2.38125	2.71028e-52	Molybdopterin synthase catalytic subunit (EC 2.8.1.12) (MPT synthase subunit 2) (Molybdenum cofactor biosynthesis protein E) (Molybdopterin-converting factor large subunit) (Molybdopterin-converting factor subunit 2)
tupA GSU2700	-2.43849	2.39224e-54	Tungstate ABC transporter, periplasmic tungstate-binding protein
GSU3214	-2.44906	1.20946e-17	Cytochrome c
GSU2007	-2.44946	3.56208e-37	Branched-chain amino acid ABC transporter, membrane protein
GSU2005	-2.52765	3.67527e-60	Branched-chain amino acid ABC transporter, periplasmic amino acid-binding protein, putative
GSU0581	-2.53153	3.35843e-20	Cold shock DNA/RNA-binding protein
GSU2006	-2.57857	6.03334e-73	Branched-chain amino acid ABC transporter, membrane protein
GSU1281	-2.64525	4.17665e-05	Putative ABC transporter ATP-binding protein GSU1281 (EC 7.-.-.-)
GSU2008	-2.68911	1.47981e-42	Branched-chain amino acid ABC transporter, ATP-binding protein
GSU2009	-2.70549	2.14618e-35	Branched-chain amino acid ABC transporter, ATP-binding protein
GSU2897	-2.74654	1.1663e-09	Uncharacterized protein
nikQ GSU1280	-2.84623	0.000336422	Nickel ABC transporter, membrane protein NikQ
ppdK GSU0580	-3.27666	2.66468e-199	Pyruvate, phosphate dikinase (EC 2.7.9.1)
mcp40H-7 GSU1033	-3.33878	3.05339e-43	Methyl-accepting chemotaxis sensory transducer, class 40H
fdnH GSU0778	-3.44668	0.000136994	Periplasmically oriented, membrane-bound formate dehydrogenase, iron-sulfur cluster-binding subunit
GSU3273	-3.81641	0.023945	DUF2325 domain-containing protein
hgtR GSU3364	-3.81786	2.06104e-13	Hydrogen-dependent growth transcriptional repressor
fdnG GSU0777	-3.83379	1.03226e-08	Periplasmically oriented, membrane-bound formate dehydrogenase, major subunit, selenocysteine-containing
pyc GSU2428	-3.91599	0	Pyruvate carboxylase (EC 6.4.1.1)
GSU1282	-3.92346	8.35705e-08	Outer membrane channel, putative
GSU3520	-4.0812	3.70214e-30	Uncharacterized protein
GSU3409	-4.34437	6.21673e-163	Uncharacterized protein
GSU3410	-4.59467	1.59163e-39	Holin
GSU0919	-4.62402	1.86588e-159	Uncharacterized protein
GSU0597	-4.66681	6.2079e-31	Uncharacterized protein
GSU0596	-4.67015	4.30508e-56	Response receiver
GSU3489	-5.6175	9.88698e-30	Uncharacterized protein
GSU0594	-5.73881	1.11035e-43	Cytochrome c
GSU3270	-5.74727	0.00841773	FeoA family protein
GSU0593	-5.81546	5.8022e-42	Cytochrome b, putative
GSU3507	-5.88618	0.00231491	Uncharacterized protein
GSU0788	-6.22188	3.27982e-12	Uncharacterized protein
hybB GSU0784	-7.4849	1.60462e-16	Periplasmically oriented, membrane-bound [NiFe]-hydrogenase integral membrane subunit
hybL GSU0785	-7.61239	5.2007e-17	Periplasmically oriented, membrane-bound [NiFe]-hydrogenase large subunit
hybP GSU0786	-7.68167	5.33373e-17	Periplasmically oriented, membrane-bound [NiFe]-hydrogenase maturation protease
feoB-2 GSU3268	-7.70989	0.000169125	Ferrous iron transport protein B
hybA GSU0783	-7.7566	5.73178e-17	Periplasmically oriented, membrane-bound [NiFe]-hydrogenase iron-sulfur cluster-binding subunit
hybS GSU0782	-7.82839	4.60937e-19	Periplasmically oriented, membrane-bound [NiFe]-hydrogenase small subunit
hybT tatA GSU0787	-8.01892	1.00152e-13	Sec-independent protein translocase protein TatA
GSU3269	-8.29775	0.000550968	FeoA family protein
GSU3271	-8.4184	0.00013332	Outer membrane channel, OprB family
GSU0102	-0.220498	0.0550721	Selenocysteine-specific elongation factor (SelB translation factor)
GSU1607	0.210897	0.0551357	Serine hydroxymethyltransferase (SHMT) (Serine methylase) (EC 2.1.2.1)
GSU1555	0.215348	0.0551692	histidine kinase (EC 2.7.13.3)
GSU2205	-0.989707	0.0554408	Uncharacterized protein
GSU2596	-0.350989	0.0554408	Lipoprotein, putative
GSU0752	-0.238903	0.0554603	Membrane protein, major facilitator superfamily
GSU2629	0.250486	0.0555225	8-amino-7-oxononanoate synthase (AONS) (EC 2.3.1.47) (7-keto-8-amino-pelargonic acid synthase) (7-KAP synthase) (KAPA synthase) (8-amino-7-ketopelargonate synthase)
GSU2331	-0.430078	0.0557299	DUF2177 domain-containing protein
GSU3482	-0.495139	0.0557609	Flagellar protein
GSU3279	-0.172748	0.0560368	UvrABC system protein C (Protein UvrC) (Excinuclease ABC subunit C)
GSU1027	0.177397	0.0562435	N-carbamylputrescine amidohydrolase
GSU3411	-0.147103	0.0562435	DNA 3'-5' helicase (EC 5.6.2.4) (DNA 3'-5' helicase II)
GSU1044	0.243679	0.0566973	NAD(+) diphosphatase (EC 3.6.1.22)
GSU0402	-0.870688	0.0567586	Hemerythrin family protein
GSU1112	-0.269042	0.0567586	S-methyl-5'-thioadenosine phosphorylase (EC 2.4.2.28) (5'-methylthioadenosine phosphorylase) (MTA phosphorylase) (MTAP)
GSU2423	0.477213	0.0567586	Methyl-accepting chemotaxis sensory transducer
GSU3491	-0.865043	0.0570904	Uncharacterized protein
GSU2934	0.244939	0.0573357	Cytochrome c
GSU3484	0.27375	0.057364	ABC transporter, ATP-binding protein
GSU2405	0.577851	0.0574141	Chaperone modulatory protein CbpM
GSU1465	0.26089	0.0575575	Isocitrate dehydrogenase [NADP] (EC 1.1.1.42) (Oxalosuccinate decarboxylase)
GSU1871	-0.179425	0.0577772	Vitamin B12-dependent ribonucleotide reductase (EC 1.17.4.1)
GSU0717	-0.288372	0.0579272	Zinc ribbon domain-containing protein
GSU0447	0.250654	0.0585852	Ribosomal protein L11 methyltransferase (L11 Mtase) (EC 2.1.1.-)
GSU0559	-0.846053	0.0589677	Transposase of ISGsu2, IS5 family
GSU0271	0.163899	0.0590327	Bifunctional protein GlmU [Includes: UDP-N-acetylglucosamine pyrophosphorylase (EC 2.7.7.23) (N-acetylglucosamine-1-phosphate uridyltransferase); Glucosamine-1-phosphate N-acetyltransferase (EC 2.3.1.157)]
GSU0115	0.218716	0.0590375	4-hydroxythreonine-4-phosphate dehydrogenase (EC 1.1.1.262) (4-(phosphohydroxy)-L-threonine dehydrogenase)
GSU3303	0.291682	0.0593065	Methylmalonyl-CoA epimerase
GSU1866	0.161018	0.0593449	PhoH-related ATPase
GSU1587	0.223963	0.0593509	RNA-binding protein YlxRQ, putative
GSU2803	0.773919	0.0598874	Nitrogenase molybdenum-iron cofactor biosynthesis protein NifB
GSU0805	0.413323	0.0599272	Cytoplasmic membrane protein FxsA
GSU3006	0.195338	0.0599272	Cobyrinate a,c-diamide synthase (EC 6.3.5.11) (Cobyrinic acid a,c-diamide synthetase)
GSU1616	-0.484547	0.0601823	DNA polymerase IV (Pol IV) (EC 2.7.7.7)
GSU2344	-0.215334	0.0603168	Sodium/proton antiporter complex Mrp, protein A
GSU2065	0.182922	0.0607346	NAD kinase (EC 2.7.1.23) (ATP-dependent NAD kinase)
GSU2366	0.200374	0.0608739	dTDP-glucose 4,6-dehydratase (EC 4.2.1.46)
GSU1799	0.182389	0.0609359	Aspartokinase (EC 2.7.2.4)
GSU3620	0.320522	0.0609457	Cytochrome b/b6 complex, membrane protein subunit
GSU0007	-0.215879	0.0609564	histidine kinase (EC 2.7.13.3)
GSU2477	0.135597	0.0610324	Radical SAM domain iron-sulfur cluster-binding oxidoreductase with cobalamin-binding domain and TPR domains
GSU1678	0.170049	0.0611383	Cation-translocating P-type ATPase
GSU2816	-0.196752	0.0611383	histidine kinase (EC 2.7.13.3)
GSU3551	-0.909767	0.0612355	Uncharacterized protein
GSU3326	-0.270809	0.0612933	Metal-binding protein
GSU0045	-0.880109	0.061413	RHS repeat-associated core domain-containing protein
GSU2601	0.27248	0.0614913	protein O-GlcNAc transferase (EC 2.4.1.255)
GSU3246	-0.833383	0.0615052	Thioredoxin peroxidase
GSU3579	-0.701504	0.0621138	Uncharacterized protein
GSU1651	0.17999	0.0622588	Fructose-1,6-bisphosphatase class 1 (FBPase class 1) (EC 3.1.3.11) (D-fructose-1,6-bisphosphate 1-phosphohydrolase class 1)
GSU3051	-0.416482	0.0623622	Flagellar basal-body rod protein FlgG
GSU1838	0.247646	0.062375	ATP-dependent helicase HrpB
GSU1643	0.361144	0.0628553	diguanylate cyclase (EC 2.7.7.65)
GSU3239	-0.154062	0.0637996	Ribonuclease G
GSU1829	0.362746	0.0640765	DAHP synthase ferredoxin-like domain-containing protein
GSU3360	0.269943	0.0640765	Zinc-dependent peptidase, M16 family
GSU0451	-0.167068	0.0644373	Winged-helix transcriptional response regulator
GSU3202	0.188188	0.0645815	Outer membrane lipoprotein carrier/sorting protein LolA
GSU2312	-0.28493	0.0647025	Proton/sulfate symporter family protein
GSU3060	0.388751	0.0648901	Transcriptional regulator, TetR family
GSU2332	-0.245072	0.065518	Cytidylate kinase-like domain protein
GSU3267	-7.85426	0.065638	FeoB-associated Cys-rich membrane protein
GSU3439	-0.184919	0.0657693	NADH-quinone oxidoreductase (EC 7.1.1.-)
GSU0278	-0.639867	0.0661285	Efflux pump, RND family, outer membrane protein
GSU1025	-0.540611	0.0663359	Hydrogenase-4 component G
GSU3483	-0.296559	0.0663935	Outer membrane lipoprotein carrier/sorting protein LolA
GSU2535	-0.867308	0.0671481	Response receiver
GSU1426	-0.224554	0.0674996	Anti-sigma factor, protein serine/threonine kinase
GSU1920	0.154677	0.0675682	Elongation factor Ts (EF-Ts)
GSU2930	0.344215	0.0675682	Lipoprotein cytochrome c
GSU0482	-0.176144	0.0677448	Cardiolipin synthase, putative
GSU2564	0.171084	0.0677876	Uncharacterized protein
GSU1013	-0.207364	0.0683619	Peptidoglycan-binding lipoprotein, OmpA family
GSU1867	0.254884	0.0683619	Lipoprotein, putative
GSU1764	0.169718	0.0700909	1-deoxy-D-xylulose-5-phosphate synthase 2 (EC 2.2.1.7) (1-deoxyxylulose-5-phosphate synthase 2) (DXP synthase 2) (DXPS 2)
GSU0463	0.160995	0.0705583	Inner membrane protein YjgN
GSU3438	-0.2139	0.0706057	Protein YjdM
GSU1060	0.636837	0.0707168	Uncharacterized protein
GSU0149	0.193891	0.0708519	histidine kinase (EC 2.7.13.3)
GSU2387	-0.460104	0.0713328	Corrinoid-binding domain protein
GSU2482	-0.316271	0.071512	Potassium-transporting ATPase KdpC subunit (ATP phosphohydrolase [potassium-transporting] C chain) (Potassium-binding and translocating subunit C) (Potassium-translocating ATPase C chain)
GSU0827	-0.360971	0.0718757	Lipoprotein
GSU2597	-0.877337	0.0718757	Transposase of ISGsu2, IS5 family
GSU0470	-0.341307	0.0719755	Sigma-54-dependent transcriptional response regulator
GSU1313	-0.300541	0.0724067	Carboxymuconolactone decarboxylase family protein
GSU1633	-0.193819	0.0724067	Small-conductance mechanosensitive ion channel
GSU2631	0.206157	0.0728483	Secondary thiamine-phosphate synthase enzyme
GSU2511	-0.218977	0.0729387	Sensor diguanylate cyclase/phosphodiesterase, CHASE4 and PAS domain-containing
GSU3285	0.180459	0.0730684	Porphobilinogen deaminase (PBG) (EC 2.5.1.61) (Hydroxymethylbilane synthase) (HMBS) (Pre-uroporphyrinogen synthase)
GSU2730	0.249581	0.0736371	Uncharacterized protein
GSU0230	-0.187481	0.0740447	Twitching motility pilus retraction protein
GSU0907	-0.311401	0.0743368	ThiF family protein
GSU1457	-0.363598	0.0750276	Polysaccharide deacetylase domain protein
GSU1256	-0.476516	0.0753476	SCO family protein
GSU2070	0.472269	0.0754674	HNH endonuclease family protein
GSU1266	0.130733	0.0760925	Elongation factor 4 (EF-4) (EC 3.6.5.n1) (Ribosomal back-translocase LepA)
GSU3071	0.204014	0.0766163	UDP-N-acetylmuramoylalanine--D-glutamate ligase (EC 6.3.2.9) (D-glutamic acid-adding enzyme) (UDP-N-acetylmuramoyl-L-alanyl-D-glutamate synthetase)
GSU0424	-0.55889	0.0769406	Flagellar biosynthetic protein FliQ
GSU1929	0.256321	0.0774762	MgtC family protein
GSU2055	0.181694	0.0776665	TRAP proton/solute symporter, periplasmic substrate-binding protein
GSU2671	-0.347716	0.0776665	Outer membrane channel
GSU3306	0.145468	0.0776665	VCBS repeat-containing protein
GSU2255	0.210828	0.077706	Uncharacterized protein
GSU1375	-0.327439	0.0778065	Methyltransferase domain-containing protein
GSU2453	0.250784	0.0778931	Membrane protein, UPF0118 superfamily
GSU1489	0.229639	0.0786794	Polyprenyl-phospho-glycoside--protein O-glycosyltransferase DUF2723 membrane protein, putative
GSU0110	-0.155125	0.0791538	ATP synthase subunit delta (ATP synthase F(1) sector subunit delta) (F-type ATPase subunit delta) (F-ATPase subunit delta)
GSU3078	0.176213	0.0799535	Transcriptional regulator MraZ
GSU1921	0.157485	0.0803339	Small ribosomal subunit protein uS2 (30S ribosomal protein S2)
GSU1363	-0.452238	0.0811582	RNA-directed DNA polymerase (EC 2.7.7.49)
GSU3253	0.215102	0.0812207	Response regulator, putative
GSU0141	-0.178508	0.0812343	Putative nickel insertion protein
GSU1430	-0.435975	0.0816	DUF3311 domain-containing protein
GSU0180	-0.387511	0.0816614	YgjP-like metallopeptidase domain-containing protein
GSU1941	0.161649	0.0816614	histidine kinase (EC 2.7.13.3)
GSU0940	-0.338814	0.081831	Ammonium transporter
GSU2695	1.52995	0.081831	Efflux pump, RND family, outer membrane protein
GSU0721	0.320156	0.0821974	RNA polymerase sigma-24 factor, putative
GSU0820	-0.168364	0.0821974	Signal peptide peptidase SppA
GSU1637	-0.253637	0.0835613	Orotate phosphoribosyltransferase (OPRT) (OPRTase) (EC 2.4.2.10)
GSU1565	0.236636	0.0838295	Uncharacterized protein
GSU0583	-0.240752	0.0839945	Methyl-accepting chemotaxis sensory transducer, class 40+24H
GSU1309	-0.226549	0.0841729	Uncharacterized protein
GSU1320	0.187694	0.0843901	Sigma-54-dependent transcriptional response regulator
GSU3502	-0.491621	0.0846241	MotA/TolQ/ExbB proton channel domain-containing protein
GSU0501	0.179904	0.0846819	Outer membrane protein assembly lipoprotein YfiO, putative
GSU0203	-0.350575	0.0856668	MobA-related glycosyltransferase, putative
GSU3094	0.301797	0.0856668	Phosphoribosyl-ATP pyrophosphatase (PRA-PH) (EC 3.6.1.31)
GSU1337	0.181365	0.0857616	Lipoprotein, putative
GSU3467	0.392278	0.0859184	Putative membrane protein insertion efficiency factor
GSU0518	-0.172867	0.0859296	Sodium/solute symporter family protein
GSU0243	-0.228272	0.0860911	Acyltransferase, putative
GSU3597	-0.731185	0.0863471	Lipoprotein
GSU0067	-0.28028	0.0865067	carbonic anhydrase (EC 4.2.1.1)
GSU0855	0.214819	0.0865067	Membrane protein, TerC family
GSU3066	-0.202631	0.0868627	D-alanine--D-alanine ligase (EC 6.3.2.4) (D-Ala-D-Ala ligase) (D-alanylalanine synthetase)
GSU0551	-0.258024	0.0869414	Transcriptional regulator
GSU1167	-0.160445	0.0869414	Gas vesicle protein
GSU2696	1.48262	0.0869414	Efflux pump, RND family, inner membrane protein
GSU1300	0.302747	0.0870409	Methyl-accepting chemotaxis sensory transducer, class 34H
GSU1408	0.443884	0.0870636	Iron-sulfur cluster carrier protein
GSU3143	-0.619458	0.0870636	Peptidyl-prolyl cis-trans isomerase (EC 5.2.1.8)
GSU0011	-0.307946	0.0874626	ABC transporter, ATP-binding protein
GSU0381	-0.35728	0.088037	Lipoprotein, putative
GSU3026	-0.570745	0.0881103	Flagellar protein FlbD
GSU2222	0.192736	0.0887968	histidine kinase (EC 2.7.13.3)
GSU0623	0.153142	0.0895809	Undecaprenyl-phosphate glycosyltransferase, DPM1-like family
GSU1190	0.178741	0.0905887	tRNA (5-carboxymethylaminomethyl-2-seleno-U34)-2-selenouridine synthase
GSU0487	0.189714	0.0913469	Cobalt/zinc/iron/cadmium/nickel efflux protein
GSU0705	-0.494823	0.0914656	ResC/HemX-like cytochrome c biogenesis membrane protein
GSU2012	0.297005	0.0919419	Nitrogen fixation protein NifU
GSU0889	-0.253409	0.0919485	Acylphosphatase (EC 3.6.1.7) (Acylphosphate phosphohydrolase)
GSU0291	0.268722	0.0921606	CheR-related putative SAM-binding domain protein
GSU3216	-0.69103	0.0921606	histidine kinase (EC 2.7.13.3)
GSU2242	-0.227253	0.0922748	Lipopolysaccharide heptosyltransferase 1 (EC 2.4.99.23) (ADP-heptose:lipopolysaccharide heptosyltransferase I)
GSU1367	-0.325192	0.0924284	Transcriptional regulator, AbiEi antitoxin, Type IV TA system
GSU0508	0.27692	0.0925241	Endolytic murein transglycosylase (EC 4.2.2.29) (Peptidoglycan lytic transglycosylase) (Peptidoglycan polymerization terminase)
GSU2406	0.262597	0.0926085	DnaJ domain protein
GSU2132	-1.24215	0.0932165	Transposase
GSU2419	0.445159	0.0936322	Methyl viologen-reducing hydrogenase, large subunit
GSU0762	-0.782087	0.0941863	Transposase
GSU2339	-0.294814	0.0942107	Sodium/proton antiporter complex Mrp, protein F
GSU3417	-0.217414	0.0943555	Dioxygenase, putative
GSU0063	0.9044	0.0945801	AlpA family phage regulatory protein
GSU1398	0.358276	0.0945801	SCO family protein
GSU1671	-0.217988	0.0945801	diguanylate cyclase (EC 2.7.7.65)
GSU3046	-0.582392	0.0945801	Flagellar rod-binding protein FlgJ
GSU2827	-0.244735	0.0946042	Rubrerythrin diiron-binding domain-containing protein
GSU3000	0.22474	0.0951459	Sirohydrochlorin cobaltochelatase
GSU2027	-0.242184	0.095248	Chorismate synthase (CS) (EC 4.2.3.5) (5-enolpyruvylshikimate-3-phosphate phospholyase)
GSU2594	-0.741255	0.0955624	ATP/GTP-binding transposition helper of ISGsu6, IS21 family
GSU0391	-0.272066	0.0956577	Efflux pump, RND family, outer membrane protein
GSU2203	-0.497815	0.0959914	Lipoprotein cytochrome c
GSU3067	-0.217375	0.0960729	UDP-N-acetylenolpyruvoylglucosamine reductase (EC 1.3.1.98) (UDP-N-acetylmuramate dehydrogenase)
GSU0662	0.128469	0.0961889	Large ribosomal subunit protein bL25 (50S ribosomal protein L25) (General stress protein CTC)
GSU2636	0.246969	0.0961889	Alpha-amylase family protein
GSU0450	-0.162177	0.096324	Putative pyruvate, phosphate dikinase regulatory protein (PPDK regulatory protein) (EC 2.7.11.32) (EC 2.7.4.27)
GSU2197	0.193422	0.0966504	BFN domain-containing protein
GSU2269	0.189848	0.0967101	Lipoprotein-releasing system ATP-binding protein LolD (EC 7.6.2.-)
GSU0276	-0.398045	0.097566	Efflux pump, RND family, membrane fusion protein
GSU1254	-0.388829	0.0978481	Cohesin domain-containing protein
GSU0441	0.202102	0.0981647	Aminodeoxyfutalosine synthase (AFL synthase) (Aminofutalosine synthase) (EC 2.5.1.120) (Menaquinone biosynthetic enzyme MqnE)
GSU3559	-1.19556	0.0981647	Transmembrane protein
GSU0167	-0.610088	0.0984227	Transposase, Y1_Tnp domain-containing
GSU0002	-0.25257	0.0986856	DNA replication and repair protein RecF
GSU1653	-0.350879	0.0989064	DNA-binding transcriptional regulator NtrC (Nitrogen regulation protein NR(I)) (Nitrogen regulator I)
GSU3461	-0.252353	0.0992611	Acyl-CoA thioesterase
GSU1212	-0.189333	0.0999229	DUF2950 domain-containing protein
GSU2161	0.647034	0.0999229	VWFA domain-containing protein
GSU2761	0.235666	0.0999229	glycerol-3-phosphate dehydrogenase (EC 1.1.5.3)
GSU0218	-0.233137	0.0999735	Cytochrome c oxidase, coo3-type, synthesis factor
GSU1940	0.195372	0.100299	Sigma-54-dependent transcriptional response regulator
GSU1975	-0.365879	0.10042	NAD-dependent nucleoside diphosphate-sugar epimerase/dehydratase
GSU1985	-0.373386	0.10042	Periplasmic polysaccharide biosynthesis/export protein
GSU0108	-0.318416	0.101193	ATP synthase subunit b (ATP synthase F(0) sector subunit b) (ATPase subunit I) (F-type ATPase subunit b) (F-ATPase subunit b)
GSU0866	0.217799	0.101698	YggT family protein
GSU1291	-0.370797	0.102443	Response regulator, putative
GSU1889	0.176892	0.10247	Lipopolysaccharide ABC transporter, periplasmic protein LptA
GSU0795	0.446828	0.102545	Rhodanese homology domain superfamily protein
GSU2475	0.147961	0.102545	Sensor sigma-54-dependent transcriptional regulator, GAF and GAF domain-containing
GSU3291	-0.134618	0.102679	K(+)-insensitive pyrophosphate-energized proton pump (EC 7.1.3.1) (Membrane-bound proton-translocating pyrophosphatase) (Pyrophosphate-energized inorganic pyrophosphatase) (H(+)-PPase)
GSU2697	1.34782	0.103522	Efflux pump, RND family, membrane fusion lipoprotein
GSU0505	0.224272	0.104036	Rhodanese homology domain superfamily protein
GSU0392	-0.224968	0.104046	Efflux pump, RND family, membrane fusion lipoprotein
GSU2521	-0.228384	0.104143	Selenium metabolism protein YedF, putative
GSU3337	0.174858	0.104143	Lipoprotein, putative
GSU0864	-0.312086	0.106383	UPF0235 protein GSU0864
GSU1849	0.535203	0.10646	Sugar transferase
GSU1999	-0.336478	0.106584	RNA-binding protein Hfq
GSU3089	0.136031	0.106854	RNA polymerase sigma factor SigA
GSU1351	0.736298	0.107569	Anaerobic sulfite reductase subunit C
GSU2956	-0.55531	0.107747	Redox-active disulfide protein 2
GSU0388	-0.195875	0.107871	Phosphate transport regulator
GSU1594	-0.187631	0.107967	Zinc-dependent peptidase, M16 family
GSU2381	0.16441	0.108236	Anthranilate phosphoribosyltransferase (EC 2.4.2.18)
GSU0246	-0.162699	0.108769	Polysaccharide deacetylase and DUF3473 domain protein
GSU1073	-0.258254	0.108769	Lipoprotein, putative
GSU1547	-0.20416	0.108998	TPR domain protein
GSU2545	-0.226257	0.109013	dTTP/UTP pyrophosphatase (dTTPase/UTPase) (EC 3.6.1.9) (Nucleoside triphosphate pyrophosphatase) (Nucleotide pyrophosphatase) (Nucleotide PPase)
GSU2813	-0.22149	0.110226	cytochrome-c peroxidase (EC 1.11.1.5)
GSU2310	-0.410222	0.110543	YeeE/YedE family lipoprotein
GSU0356	-0.235239	0.110657	histidine kinase (EC 2.7.13.3)
GSU0706	-0.319747	0.11095	Membrane protein, major facilitator superfamily
GSU3294	0.155529	0.111216	Rubredoxin:oxygen/nitric oxide oxidoreductase
GSU1931	0.177917	0.111414	Uncharacterized protein
GSU3505	0.364373	0.111524	AzlD family membrane protein
GSU1381	-1.89748	0.113683	Uncharacterized protein
GSU0314	0.389828	0.114572	GspIIEN domain protein
GSU1689	0.205809	0.114639	Riboflavin synthase (EC 2.5.1.9)
GSU2471	0.602302	0.114639	RNA-directed DNA polymerase (EC 2.7.7.49)
GSU1195	-0.387705	0.115685	Metal-dependent phosphohydrolase, HDc domain-containing
GSU0369	-0.571189	0.118183	FlhB domain protein
GSU0898	-0.141117	0.118183	DNA helicase RecQ (EC 5.6.2.4)
GSU0177	0.253483	0.118379	Acetyltransferase, putative
GSU0563	-0.396833	0.118379	Uncharacterized protein
GSU1881	0.161695	0.118379	Phosphoenolpyruvate-protein phosphotransferase (EC 2.7.3.9) (Phosphotransferase system, enzyme I)
GSU3163	-0.340378	0.118379	Glutaredoxin-like protein, selenocysteine-containing
GSU2676	0.16462	0.119671	Membrane protein, putative
GSU0656	0.120294	0.119816	branched-chain-amino-acid transaminase (EC 2.6.1.42)
GSU1141	0.291231	0.120236	Methyl-accepting chemotaxis sensory transducer, class 34H
GSU0292	0.271017	0.120722	Lipoprotein
GSU0114	-0.171661	0.12103	ATP synthase epsilon chain (ATP synthase F1 sector epsilon subunit) (F-ATPase epsilon subunit)
GSU0867	0.132883	0.12103	Ubiquinone/menaquinone biosynthesis C-methyltransferase UbiE (EC 2.1.1.163) (EC 2.1.1.201) (2-methoxy-6-polyprenyl-1,4-benzoquinol methylase) (Demethylmenaquinone methyltransferase)
GSU1164	0.252069	0.122876	ABC transporter, membrane protein
GSU2719	-0.210185	0.123007	Bidirectional NAD-reducing hydrogenase, small subunit
GSU2017	0.206276	0.123014	Chorismate dehydratase (EC 4.2.1.151) (Menaquinone biosynthetic enzyme MqnA)
GSU1078	0.335458	0.124285	DnaA regulatory inactivator Hda
GSU0253	0.229872	0.124936	Oxygen sensor histidine kinase NreB (EC 2.7.13.3) (Nitrogen regulation protein B)
GSU2473	-0.509974	0.124936	Antitoxin, AbrB family
GSU2958	0.259663	0.125074	Thiol:disulfide interchange protein
GSU0684	0.819725	0.125931	Chemotaxis protein CheW
GSU3366	0.113228	0.125934	Glutamine--tRNA ligase (EC 6.1.1.18) (Glutaminyl-tRNA synthetase) (GlnRS)
GSU2558	-0.274532	0.126178	DUF155 domain-containing protein
GSU0142	-0.250577	0.126264	Phosphatidylglycerophosphatase A
GSU0283	-0.191537	0.126529	histidine kinase (EC 2.7.13.3)
GSU1255	-0.403668	0.126549	SCO family protein
GSU2591	-0.39704	0.126549	Transposase of ISGsu5
GSU1332	-0.20156	0.127674	Metal ion efflux pump, RND family, inner membrane protein
GSU1685	0.289364	0.127861	Metal-dependent phosphohydrolase, HDc domain-containing
GSU0916	-0.209598	0.128652	Methyl-accepting chemotaxis sensory transducer, class 40H
GSU1697	0.248588	0.128994	Transglutaminase/protease-like domain membrane protein
GSU0484	-0.165699	0.129333	GTP cyclohydrolase FolE2 (EC 3.5.4.16)
GSU1263	-0.245027	0.129582	RNA-binding protein YhbY
GSU0814	0.165092	0.129696	Efflux pump, RND family, outer membrane protein
GSU2215	-0.268166	0.129871	protein-glutamate O-methyltransferase (EC 2.1.1.80)
GSU1162	0.243463	0.130147	ABC transporter, ATP-binding protein
GSU3282	0.178305	0.130316	precorrin-2 dehydrogenase (EC 1.3.1.76)
GSU3331	0.156392	0.130735	Pyruvate kinase (EC 2.7.1.40)
GSU0564	-0.303348	0.130853	Zinc ribbon domain-containing protein
GSU3390	0.28192	0.131496	Membrane protein, putative
GSU0708	-0.254077	0.132658	Small multidrug resistance family transporter EmrE
GSU2446	0.215037	0.133652	Dihydrolipoyl dehydrogenase (EC 1.8.1.4)
GSU3236	0.340662	0.134098	Large ribosomal subunit protein bL21 (50S ribosomal protein L21)
GSU1344	-0.308311	0.134117	Amidohydrolase, YtcJ-related protein
GSU3264	-0.373235	0.134948	Membrane protein, major facilitator superfamily
GSU0327	0.149429	0.135971	General secretion pathway protein F
GSU1844	-0.506199	0.137116	IPT/TIG domain protein
GSU2834	0.171804	0.137434	Small ribosomal subunit protein uS13 (30S ribosomal protein S13)
GSU1447	-0.294218	0.137563	Uncharacterized protein
GSU0651	0.154782	0.137683	Nitrilase/amidohydrolase superfamily protein, class 8
GSU1791	0.20251	0.137683	ATP-dependent Clp protease ATP-binding subunit ClpX
GSU0925	-0.203725	0.137721	ABC transporter, ATP-binding protein
GSU2030	-0.207234	0.137721	Type IV pilus biogenesis protein PilO
GSU0489	0.131414	0.137814	Competence ATPase ComM
GSU2346	-0.142671	0.138679	TIGR00341 family protein
GSU0109	-0.176825	0.139159	ATP synthase subunit b (ATP synthase F(0) sector subunit b) (ATPase subunit I) (F-type ATPase subunit b) (F-ATPase subunit b)
GSU0584	-0.160101	0.139159	DAC domain-containing protein
GSU1427	-0.27656	0.139159	Anti-sigma factor antagonist
GSU0226	0.17376	0.139212	L-lactate permease
GSU2099	-0.201372	0.139212	Sensor transcriptional regulator, PAS and LytTR domain-containing
GSU2614	0.148066	0.139215	Single-stranded-DNA-specific exonuclease RecJ
GSU1287	0.287843	0.139869	Methyl-accepting chemotaxis sensory transducer, class 34H-related protein
GSU0080	-0.095759	0.140117	Probable periplasmic serine endoprotease DegP-like (EC 3.4.21.107) (Protease Do)
GSU3547	0.180355	0.140389	Uncharacterized protein
GSU3073	0.182354	0.140635	UDP-N-acetylmuramoyl-tripeptide--D-alanyl-D-alanine ligase (EC 6.3.2.10) (D-alanyl-D-alanine-adding enzyme)
GSU1536	0.259753	0.140765	Uncharacterized protein
GSU0116	0.1861	0.141134	Biosynthetic peptidoglycan transglycosylase
GSU1851	-0.477305	0.142025	Glycosyltransferase, WbuB-like family
GSU1787	-0.310625	0.142522	Cytochrome c
GSU2679	-0.122172	0.143464	DMT family transporter
GSU2666	0.543588	0.144193	Transcriptional regulator, TetR family
GSU3207	0.142749	0.144384	2,3-bisphosphoglycerate-independent phosphoglycerate mutase (BPG-independent PGAM) (Phosphoglyceromutase) (iPGM) (EC 5.4.2.12)
GSU0062	0.439486	0.145334	TraD protein, putative
GSU2951	1.56368	0.145717	ABC transporter, ATP-binding protein
GSU2414	0.181003	0.14581	Membrane protein, putative
GSU1891	0.174634	0.145905	Response receiver-modulated cyclic diguanylate phosphodiesterase
GSU0693	-0.182354	0.145995	histidine kinase (EC 2.7.13.3)
GSU0395	0.266025	0.146462	Redox-active protein, C_GCAxxG_C_C family, putative
GSU0756	-0.323195	0.147745	Methyl-accepting chemotaxis sensory transducer, class 40H
GSU1411	0.420424	0.14789	Transporter, arsenite efflux pump ACR3 family
GSU1241	-0.251917	0.148171	DUF1858 domain-containing protein
GSU0419	-0.300166	0.14839	Flagellar hook protein FlgE
GSU0653	0.164851	0.148553	Ribosomal RNA small subunit methyltransferase I (EC 2.1.1.198) (16S rRNA 2'-O-ribose C1402 methyltransferase) (rRNA (cytidine-2'-O-)-methyltransferase RsmI)
GSU1639	-0.66803	0.148553	Winged helix-turn-helix transcriptional regulator, Rrf2 family
GSU3322	0.126882	0.149437	Magnesium transport protein CorA
GSU0570	-0.205205	0.149483	SAM-dependent methyltransferase, putative
GSU2817	-0.369968	0.150963	Helix-turn-helix transcriptional regulator, LysR family
GSU0892	0.159718	0.151403	DNA 3'-5' helicase (EC 5.6.2.4)
GSU1066	-0.168765	0.151791	Type IV pilus assembly protein PilY1
GSU2301	0.31059	0.15232	Lipoprotein
GSU3595	-0.361443	0.152363	CHAT domain-containing protein
GSU1966	-0.3351	0.153125	Aminopeptidase
GSU2101	0.139234	0.153125	Glycerol dehydratase
GSU0826	-0.183081	0.153173	Uncharacterized protein
GSU0425	-0.514874	0.15331	Flagellar biosynthetic protein FliR
GSU2031	-0.1951	0.153756	Type IV pilus biogenesis protein PilN
GSU1119	-0.165475	0.153981	histidine kinase (EC 2.7.13.3)
GSU1959	-0.419233	0.153981	Exopolysaccharide biosynthesis protein, putative
GSU3064	0.150295	0.154261	Cell division protein FtsA
GSU2492	0.144779	0.1543	histidine kinase (EC 2.7.13.3)
GSU1443	-0.177692	0.15599	histidine kinase (EC 2.7.13.3)
GSU0488	0.145509	0.156245	Thioredoxin reductase (EC 1.8.1.9)
GSU2916	0.162644	0.156245	histidine kinase (EC 2.7.13.3)
GSU0124	-0.247486	0.156407	Amidophosphoribosyltransferase, putative
GSU0172	-0.289676	0.157243	VOC domain-containing protein
GSU1494	-0.193171	0.157886	histidine kinase (EC 2.7.13.3)
GSU0582	-0.534425	0.157919	Methyl-accepting chemotaxis sensory transducer, class 40H, putative dimer with helix-swapped heme-binding site-containing PAS domain
GSU0144	0.145314	0.158265	histidine kinase (EC 2.7.13.3)
GSU1795	0.178105	0.158624	Ribonuclease PH (RNase PH) (EC 2.7.7.56) (tRNA nucleotidyltransferase)
GSU0038	-0.177958	0.160637	Lipoprotein, putative
GSU1852	-0.41603	0.161373	Membrane protein, putative
GSU3235	0.144205	0.161388	Large ribosomal subunit protein bL27 (50S ribosomal protein L27)
GSU1709	0.338124	0.161389	SsrA-binding protein (Small protein B)
GSU3281	-0.190222	0.163331	Thioredoxin
GSU1786	-0.251308	0.163842	nitrite reductase (cytochrome; ammonia-forming) (EC 1.7.2.2)
GSU1785	-0.282642	0.164142	Cytochrome c
GSU2093	0.190111	0.165198	ABC transporter, ATP-binding protein
GSU0958	-0.889089	0.165706	Uncharacterized protein
GSU0574	-0.236883	0.166744	Membrane protein, putative
GSU1524	0.133377	0.167881	Protein-L-isoaspartate O-methyltransferase (EC 2.1.1.77) (L-isoaspartyl protein carboxyl methyltransferase) (Protein L-isoaspartyl methyltransferase) (Protein-beta-aspartate methyltransferase) (PIMT)
GSU0547	0.146072	0.168043	Endonuclease MutS2 (EC 3.1.-.-) (Ribosome-associated protein quality control-upstream factor) (RQC-upstream factor) (RqcU) (EC 3.6.4.-)
GSU1711	0.462448	0.168465	Integrative genetic element Gsu5, resolvase
GSU3201	0.168341	0.168527	Probable chemoreceptor glutamine deamidase CheD 3 (EC 3.5.1.44)
GSU1120	-0.208418	0.168552	Response receiver
GSU1382	-1.66635	0.168552	Iron/manganese-dependent transcriptional regulator
GSU1387	-0.166104	0.168552	CRISPR processing complex protein CasC
GSU1596	-0.177323	0.169438	tRNA (N6-threonylcarbamyl-A37) modification ATPase
GSU1893	0.108782	0.169438	Arabinose-5-phosphate isomerase
GSU3604	1.25068	0.170852	Uncharacterized protein
GSU2386	-0.401545	0.171087	UroD-like decarboxylase/methyltransferase, putative
GSU1874	0.222412	0.171487	Outer membrane protein
GSU0459	0.15664	0.17152	3-oxoacyl-(Acyl carrier protein) synthase-related protein
GSU0566	-0.272026	0.171923	NrdH-like redox domain protein, YruB family, DUF4124-containing
GSU3335	0.123141	0.172044	DUF507 domain-containing protein
GSU3500	-0.778442	0.172287	Uncharacterized protein
GSU3183	-0.629043	0.173061	BppU N-terminal domain-containing protein
GSU0571	-0.257978	0.17322	Dihydrofolate reductase (EC 1.5.1.3)
GSU0955	0.338687	0.173588	RNA-directed DNA polymerase (EC 2.7.7.49)
[truncated: 1,389 more rows]
